# Supplementary material for: Hybrid Models and Biological Model Reduction with PyDSTool
Source: PLoS Comput Biol. 2012 Aug 9;8(8):e1002628. doi: 10.1371/journal.pcbi.1002628 (PMC3415397; doi:10.1371/journal.pcbi.1002628)
Supplement: Text S4 — Complete source code for the PyDSTool package (version 0.88.120504). Includes API documentation and help files linking to web pages. This file is identical to the current public release on Sourceforge.net. (ZIP) [file pcbi.1002628.s004.zip]

Archive with 1,176 entries (1,145 files):
- PyDSTool/
- PyDSTool/__init__.py
- PyDSTool/common.py
- PyDSTool/conf.py
- PyDSTool/convert2unix.sh
- PyDSTool/errors.py
- PyDSTool/Events.py
- PyDSTool/FAQ.html
- PyDSTool/fixedpickle.py
- PyDSTool/FuncSpec.py
- PyDSTool/Generator/
- PyDSTool/Generator/__init__.py
- PyDSTool/Generator/ADMC_ODEsystem.py
- PyDSTool/Generator/allimports.py
- PyDSTool/Generator/baseclasses.py
- PyDSTool/Generator/DDEsystem.py
- PyDSTool/Generator/Dopri_ODEsystem.py
- PyDSTool/Generator/EmbeddedSysGen.py
- PyDSTool/Generator/Euler_ODEsystem.py
- PyDSTool/Generator/ExplicitFnGen.py
- PyDSTool/Generator/ExtrapolateTable.py
- PyDSTool/Generator/ImplicitFnGen.py
- PyDSTool/Generator/InterpolateTable.py
- PyDSTool/Generator/LookupTable.py
- PyDSTool/Generator/Makefile
- PyDSTool/Generator/MapSystem.py
- PyDSTool/Generator/messagecodes.py
- PyDSTool/Generator/ODEsystem.py
- PyDSTool/Generator/Radau_ODEsystem.py
- PyDSTool/Generator/Vode_ODEsystem.py
- PyDSTool/html/
- PyDSTool/html/api-objects.txt
- PyDSTool/html/class-tree.html
- PyDSTool/html/cPickle-module.html
- PyDSTool/html/cPickle.BadPickleGet-class.html
- PyDSTool/html/cPickle.PickleError-class.html
- PyDSTool/html/cPickle.PicklingError-class.html
- PyDSTool/html/cPickle.UnpickleableError-class.html
- PyDSTool/html/cPickle.UnpicklingError-class.html
- PyDSTool/html/crarr.png
- PyDSTool/html/epydoc.css
- PyDSTool/html/epydoc.js
- PyDSTool/html/frames.html
- PyDSTool/html/help.html
- PyDSTool/html/identifier-index-_.html
- PyDSTool/html/identifier-index-A.html
- PyDSTool/html/identifier-index-B.html
- PyDSTool/html/identifier-index-C.html
- PyDSTool/html/identifier-index-D.html
- PyDSTool/html/identifier-index-E.html
- PyDSTool/html/identifier-index-F.html
- PyDSTool/html/identifier-index-G.html
- PyDSTool/html/identifier-index-H.html
- PyDSTool/html/identifier-index-I.html
- PyDSTool/html/identifier-index-J.html
- PyDSTool/html/identifier-index-K.html
- PyDSTool/html/identifier-index-L.html
- PyDSTool/html/identifier-index-M.html
- PyDSTool/html/identifier-index-N.html
- PyDSTool/html/identifier-index-O.html
- PyDSTool/html/identifier-index-P.html
- PyDSTool/html/identifier-index-Q.html
- PyDSTool/html/identifier-index-R.html
- PyDSTool/html/identifier-index-S.html
- PyDSTool/html/identifier-index-T.html
- PyDSTool/html/identifier-index-U.html
- PyDSTool/html/identifier-index-V.html
- PyDSTool/html/identifier-index-W.html
- PyDSTool/html/identifier-index-X.html
- PyDSTool/html/identifier-index-Y.html
- PyDSTool/html/identifier-index-Z.html
- PyDSTool/html/identifier-index.html
- PyDSTool/html/index.html
- PyDSTool/html/matplotlib.pylab-module.html
- PyDSTool/html/matplotlib.pylab-pysrc.html
- PyDSTool/html/module-tree.html
- PyDSTool/html/PyDSTool-module.html
- PyDSTool/html/PyDSTool-pysrc.html
- PyDSTool/html/PyDSTool.common-module.html
- PyDSTool/html/PyDSTool.common-pysrc.html
- PyDSTool/html/PyDSTool.common.and_op-class.html
- PyDSTool/html/PyDSTool.common.API_class-class.html
- PyDSTool/html/PyDSTool.common.args-class.html
- PyDSTool/html/PyDSTool.common.BarycentricInterpolator-class.html
- PyDSTool/html/PyDSTool.common.DefaultDict-class.html
- PyDSTool/html/PyDSTool.common.Diagnostics-class.html
- PyDSTool/html/PyDSTool.common.DomainType-class.html
- PyDSTool/html/PyDSTool.common.fit_cubic-class.html
- PyDSTool/html/PyDSTool.common.fit_diff_of_exp-class.html
- PyDSTool/html/PyDSTool.common.fit_exponential-class.html
- PyDSTool/html/PyDSTool.common.fit_function-class.html
- PyDSTool/html/PyDSTool.common.fit_linear-class.html
- PyDSTool/html/PyDSTool.common.fit_quadratic-class.html
- PyDSTool/html/PyDSTool.common.fit_quadratic_at_vertex-class.html
- PyDSTool/html/PyDSTool.common.interp0d-class.html
- PyDSTool/html/PyDSTool.common.interp1d-class.html
- PyDSTool/html/PyDSTool.common.interpclass-class.html
- PyDSTool/html/PyDSTool.common.KroghInterpolator-class.html
- PyDSTool/html/PyDSTool.common.metric-class.html
- PyDSTool/html/PyDSTool.common.metric_float-class.html
- PyDSTool/html/PyDSTool.common.metric_float_1D-class.html
- PyDSTool/html/PyDSTool.common.metric_L2-class.html
- PyDSTool/html/PyDSTool.common.metric_L2_1D-class.html
- PyDSTool/html/PyDSTool.common.metric_weighted_deadzone_L2-class.html
- PyDSTool/html/PyDSTool.common.metric_weighted_L2-class.html
- PyDSTool/html/PyDSTool.common.not_op-class.html
- PyDSTool/html/PyDSTool.common.null_predicate_class-class.html
- PyDSTool/html/PyDSTool.common.or_op-class.html
- PyDSTool/html/PyDSTool.common.PiecewisePolynomial-class.html
- PyDSTool/html/PyDSTool.common.predicate-class.html
- PyDSTool/html/PyDSTool.common.predicate_op-class.html
- PyDSTool/html/PyDSTool.common.Struct-class.html
- PyDSTool/html/PyDSTool.common.Utility-class.html
- PyDSTool/html/PyDSTool.common.Verbose-class.html
- PyDSTool/html/PyDSTool.conf-module.html
- PyDSTool/html/PyDSTool.conf-pysrc.html
- PyDSTool/html/PyDSTool.errors-module.html
- PyDSTool/html/PyDSTool.errors-pysrc.html
- PyDSTool/html/PyDSTool.errors.PyDSTool_AttributeError-class.html
- PyDSTool/html/PyDSTool.errors.PyDSTool_BoundsError-class.html
- PyDSTool/html/PyDSTool.errors.PyDSTool_ClearError-class.html
- PyDSTool/html/PyDSTool.errors.PyDSTool_ContError-class.html
- PyDSTool/html/PyDSTool.errors.PyDSTool_Error-class.html
- PyDSTool/html/PyDSTool.errors.PyDSTool_ExistError-class.html
- PyDSTool/html/PyDSTool.errors.PyDSTool_InitError-class.html
- PyDSTool/html/PyDSTool.errors.PyDSTool_KeyError-class.html
- PyDSTool/html/PyDSTool.errors.PyDSTool_TypeError-class.html
- PyDSTool/html/PyDSTool.errors.PyDSTool_UncertainValueError-class.html
- PyDSTool/html/PyDSTool.errors.PyDSTool_UndefinedError-class.html
- PyDSTool/html/PyDSTool.errors.PyDSTool_ValueError-class.html
- PyDSTool/html/PyDSTool.Events-module.html
- PyDSTool/html/PyDSTool.Events-pysrc.html
- PyDSTool/html/PyDSTool.Events.Event-class.html
- PyDSTool/html/PyDSTool.Events.EventStruct-class.html
- PyDSTool/html/PyDSTool.Events.HighLevelEvent-class.html
- PyDSTool/html/PyDSTool.Events.LowLevelEvent-class.html
- PyDSTool/html/PyDSTool.Events.MatlabEvent-class.html
- PyDSTool/html/PyDSTool.fixedpickle-module.html
- PyDSTool/html/PyDSTool.fixedpickle-pysrc.html
- PyDSTool/html/PyDSTool.fixedpickle._EmptyClass-class.html
- PyDSTool/html/PyDSTool.fixedpickle._Stop-class.html
- PyDSTool/html/PyDSTool.fixedpickle.PickleError-class.html
- PyDSTool/html/PyDSTool.fixedpickle.Pickler-class.html
- PyDSTool/html/PyDSTool.fixedpickle.PicklingError-class.html
- PyDSTool/html/PyDSTool.fixedpickle.Unpickler-class.html
- PyDSTool/html/PyDSTool.fixedpickle.UnpicklingError-class.html
- PyDSTool/html/PyDSTool.FuncSpec'-module.html
- PyDSTool/html/PyDSTool.FuncSpec'-pysrc.html
- PyDSTool/html/PyDSTool.FuncSpec'.ExpFuncSpec-class.html
- PyDSTool/html/PyDSTool.FuncSpec'.FuncSpec-class.html
- PyDSTool/html/PyDSTool.FuncSpec'.ImpFuncSpec-class.html
- PyDSTool/html/PyDSTool.FuncSpec'.RHSfuncSpec-class.html
- PyDSTool/html/PyDSTool.Generator-module.html
- PyDSTool/html/PyDSTool.Generator-pysrc.html
- PyDSTool/html/PyDSTool.Generator.ADMC_ODEsystem'-module.html
- PyDSTool/html/PyDSTool.Generator.ADMC_ODEsystem'-pysrc.html
- PyDSTool/html/PyDSTool.Generator.ADMC_ODEsystem'.ADMC_ODEsystem-class.html
- PyDSTool/html/PyDSTool.Generator.allimports-module.html
- PyDSTool/html/PyDSTool.Generator.allimports-pysrc.html
- PyDSTool/html/PyDSTool.Generator.baseclasses-module.html
- PyDSTool/html/PyDSTool.Generator.baseclasses-pysrc.html
- PyDSTool/html/PyDSTool.Generator.baseclasses.auxfn_container-class.html
- PyDSTool/html/PyDSTool.Generator.baseclasses.ctsGen-class.html
- PyDSTool/html/PyDSTool.Generator.baseclasses.discGen-class.html
- PyDSTool/html/PyDSTool.Generator.baseclasses.genDBClass-class.html
- PyDSTool/html/PyDSTool.Generator.baseclasses.Generator-class.html
- PyDSTool/html/PyDSTool.Generator.baseclasses.GenSpecHelper-class.html
- PyDSTool/html/PyDSTool.Generator.baseclasses.GenSpecInfoObj-class.html
- PyDSTool/html/PyDSTool.Generator.baseclasses.ixmap-class.html
- PyDSTool/html/PyDSTool.Generator.DDEsystem-module.html
- PyDSTool/html/PyDSTool.Generator.DDEsystem-pysrc.html
- PyDSTool/html/PyDSTool.Generator.DDEsystem.DDEsystem-class.html
- PyDSTool/html/PyDSTool.Generator.Dopri_ODEsystem'-module.html
- PyDSTool/html/PyDSTool.Generator.Dopri_ODEsystem'-pysrc.html
- PyDSTool/html/PyDSTool.Generator.Dopri_ODEsystem'.dopri-class.html
- PyDSTool/html/PyDSTool.Generator.Dopri_ODEsystem'.Dopri_ODEsystem-class.html
- PyDSTool/html/PyDSTool.Generator.EmbeddedSysGen'-module.html
- PyDSTool/html/PyDSTool.Generator.EmbeddedSysGen'-pysrc.html
- PyDSTool/html/PyDSTool.Generator.EmbeddedSysGen'.EmbeddedSysGen-class.html
- PyDSTool/html/PyDSTool.Generator.Euler_ODEsystem'-module.html
- PyDSTool/html/PyDSTool.Generator.Euler_ODEsystem'-pysrc.html
- PyDSTool/html/PyDSTool.Generator.Euler_ODEsystem'.Euler_ODEsystem-class.html
- PyDSTool/html/PyDSTool.Generator.Euler_ODEsystem'.euler_solver-class.html
- PyDSTool/html/PyDSTool.Generator.ExplicitFnGen'-module.html
- PyDSTool/html/PyDSTool.Generator.ExplicitFnGen'-pysrc.html
- PyDSTool/html/PyDSTool.Generator.ExplicitFnGen'.ExplicitFnGen-class.html
- PyDSTool/html/PyDSTool.Generator.ExtrapolateTable'-module.html
- PyDSTool/html/PyDSTool.Generator.ExtrapolateTable'-pysrc.html
- PyDSTool/html/PyDSTool.Generator.ExtrapolateTable'.ExtrapolateTable-class.html
- PyDSTool/html/PyDSTool.Generator.ImplicitFnGen'-module.html
- PyDSTool/html/PyDSTool.Generator.ImplicitFnGen'-pysrc.html
- PyDSTool/html/PyDSTool.Generator.ImplicitFnGen'.ImplicitFnGen-class.html
- PyDSTool/html/PyDSTool.Generator.InterpolateTable'-module.html
- PyDSTool/html/PyDSTool.Generator.InterpolateTable'-pysrc.html
- PyDSTool/html/PyDSTool.Generator.InterpolateTable'.InterpolateTable-class.html
- PyDSTool/html/PyDSTool.Generator.LookupTable'-module.html
- PyDSTool/html/PyDSTool.Generator.LookupTable'-pysrc.html
- PyDSTool/html/PyDSTool.Generator.LookupTable'.LookupTable-class.html
- PyDSTool/html/PyDSTool.Generator.MapSystem'-module.html
- PyDSTool/html/PyDSTool.Generator.MapSystem'-pysrc.html
- PyDSTool/html/PyDSTool.Generator.MapSystem'.MapSystem-class.html
- PyDSTool/html/PyDSTool.Generator.messagecodes-module.html
- PyDSTool/html/PyDSTool.Generator.messagecodes-pysrc.html
- PyDSTool/html/PyDSTool.Generator.ODEsystem'-module.html
- PyDSTool/html/PyDSTool.Generator.ODEsystem'-pysrc.html
- PyDSTool/html/PyDSTool.Generator.ODEsystem'.ODEsystem-class.html
- PyDSTool/html/PyDSTool.Generator.Radau_ODEsystem'-module.html
- PyDSTool/html/PyDSTool.Generator.Radau_ODEsystem'-pysrc.html
- PyDSTool/html/PyDSTool.Generator.Radau_ODEsystem'.radau-class.html
- PyDSTool/html/PyDSTool.Generator.Radau_ODEsystem'.Radau_ODEsystem-class.html
- PyDSTool/html/PyDSTool.Generator.Vode_ODEsystem'-module.html
- PyDSTool/html/PyDSTool.Generator.Vode_ODEsystem'-pysrc.html
- PyDSTool/html/PyDSTool.Generator.Vode_ODEsystem'.Vode_ODEsystem-class.html
- PyDSTool/html/PyDSTool.integrator'-module.html
- PyDSTool/html/PyDSTool.integrator'-pysrc.html
- PyDSTool/html/PyDSTool.integrator'.integrator-class.html
- PyDSTool/html/PyDSTool.Interval'-module.html
- PyDSTool/html/PyDSTool.Interval'-pysrc.html
- PyDSTool/html/PyDSTool.Interval'.Interval-class.html
- PyDSTool/html/PyDSTool.Interval'.IntervalMembership-class.html
- PyDSTool/html/PyDSTool.matplotlib_import-module.html
- PyDSTool/html/PyDSTool.matplotlib_import-pysrc.html
- PyDSTool/html/PyDSTool.Model-module.html
- PyDSTool/html/PyDSTool.Model-pysrc.html
- PyDSTool/html/PyDSTool.Model.boundary_containment-class.html
- PyDSTool/html/PyDSTool.Model.boundary_containment_by_event-class.html
- PyDSTool/html/PyDSTool.Model.boundary_containment_by_postproc-class.html
- PyDSTool/html/PyDSTool.Model.domain_test-class.html
- PyDSTool/html/PyDSTool.Model.HybridModel-class.html
- PyDSTool/html/PyDSTool.Model.Model-class.html
- PyDSTool/html/PyDSTool.Model.NonHybridModel-class.html
- PyDSTool/html/PyDSTool.ModelConstructor'-module.html
- PyDSTool/html/PyDSTool.ModelConstructor'-pysrc.html
- PyDSTool/html/PyDSTool.ModelConstructor'.Descriptor-class.html
- PyDSTool/html/PyDSTool.ModelConstructor'.EvMapping-class.html
- PyDSTool/html/PyDSTool.ModelConstructor'.GDescriptor-class.html
- PyDSTool/html/PyDSTool.ModelConstructor'.GeneratorConstructor-class.html
- PyDSTool/html/PyDSTool.ModelConstructor'.MDescriptor-class.html
- PyDSTool/html/PyDSTool.ModelConstructor'.ModelConstructor-class.html
- PyDSTool/html/PyDSTool.ModelSpec'-module.html
- PyDSTool/html/PyDSTool.ModelSpec'-pysrc.html
- PyDSTool/html/PyDSTool.ModelSpec'.Component-class.html
- PyDSTool/html/PyDSTool.ModelSpec'.LeafComponent-class.html
- PyDSTool/html/PyDSTool.ModelSpec'.ModelSpec-class.html
- PyDSTool/html/PyDSTool.ModelSpec'.nameResolverClass-class.html
- PyDSTool/html/PyDSTool.ModelSpec'.regObject-class.html
- PyDSTool/html/PyDSTool.ModelSpec'.typeCounter-class.html
- PyDSTool/html/PyDSTool.MProject-module.html
- PyDSTool/html/PyDSTool.MProject-pysrc.html
- PyDSTool/html/PyDSTool.MProject.always_feature-class.html
- PyDSTool/html/PyDSTool.MProject.binary_feature-class.html
- PyDSTool/html/PyDSTool.MProject.condition-class.html
- PyDSTool/html/PyDSTool.MProject.context-class.html
- PyDSTool/html/PyDSTool.MProject.dsInterface-class.html
- PyDSTool/html/PyDSTool.MProject.extModelInterface-class.html
- PyDSTool/html/PyDSTool.MProject.feature-class.html
- PyDSTool/html/PyDSTool.MProject.feature_leaf-class.html
- PyDSTool/html/PyDSTool.MProject.feature_node-class.html
- PyDSTool/html/PyDSTool.MProject.GeneratorInterface-class.html
- PyDSTool/html/PyDSTool.MProject.GenTransform-class.html
- PyDSTool/html/PyDSTool.MProject.intModelInterface-class.html
- PyDSTool/html/PyDSTool.MProject.ModelInterface-class.html
- PyDSTool/html/PyDSTool.MProject.ModelLibrary-class.html
- PyDSTool/html/PyDSTool.MProject.ModelManager-class.html
- PyDSTool/html/PyDSTool.MProject.ModelTransform-class.html
- PyDSTool/html/PyDSTool.MProject.MReg-class.html
- PyDSTool/html/PyDSTool.MProject.ql_feature_leaf-class.html
- PyDSTool/html/PyDSTool.MProject.ql_feature_node-class.html
- PyDSTool/html/PyDSTool.MProject.qt_feature_leaf-class.html
- PyDSTool/html/PyDSTool.MProject.qt_feature_node-class.html
- PyDSTool/html/PyDSTool.parseUtils-module.html
- PyDSTool/html/PyDSTool.parseUtils-pysrc.html
- PyDSTool/html/PyDSTool.parseUtils.auxfnDBclass-class.html
- PyDSTool/html/PyDSTool.parseUtils.parserObject-class.html
- PyDSTool/html/PyDSTool.parseUtils.symbolMapClass-class.html
- PyDSTool/html/PyDSTool.Points-module.html
- PyDSTool/html/PyDSTool.Points-pysrc.html
- PyDSTool/html/PyDSTool.Points.Point-class.html
- PyDSTool/html/PyDSTool.Points.PointInfo-class.html
- PyDSTool/html/PyDSTool.Points.Pointset-class.html
- PyDSTool/html/PyDSTool.Points.VarCaller-class.html
- PyDSTool/html/PyDSTool.PyCont-module.html
- PyDSTool/html/PyDSTool.PyCont-pysrc.html
- PyDSTool/html/PyDSTool.PyCont.BifPoint-module.html
- PyDSTool/html/PyDSTool.PyCont.BifPoint-pysrc.html
- PyDSTool/html/PyDSTool.PyCont.BifPoint.BifPoint-class.html
- PyDSTool/html/PyDSTool.PyCont.BifPoint.BPoint-class.html
- PyDSTool/html/PyDSTool.PyCont.BifPoint.BranchPoint-class.html
- PyDSTool/html/PyDSTool.PyCont.BifPoint.BTPoint-class.html
- PyDSTool/html/PyDSTool.PyCont.BifPoint.CPPoint-class.html
- PyDSTool/html/PyDSTool.PyCont.BifPoint.DHPoint-class.html
- PyDSTool/html/PyDSTool.PyCont.BifPoint.FoldPoint-class.html
- PyDSTool/html/PyDSTool.PyCont.BifPoint.GHPoint-class.html
- PyDSTool/html/PyDSTool.PyCont.BifPoint.HopfPoint-class.html
- PyDSTool/html/PyDSTool.PyCont.BifPoint.LPCPoint-class.html
- PyDSTool/html/PyDSTool.PyCont.BifPoint.NSPoint-class.html
- PyDSTool/html/PyDSTool.PyCont.BifPoint.PDPoint-class.html
- PyDSTool/html/PyDSTool.PyCont.BifPoint.SPoint-class.html
- PyDSTool/html/PyDSTool.PyCont.BifPoint.ZHPoint-class.html
- PyDSTool/html/PyDSTool.PyCont.ContClass'-module.html
[truncated: 876 more entries]
