# Supplementary material for: Hybrid Models and Biological Model Reduction with PyDSTool
Source: PLoS Comput Biol. 2012 Aug 9;8(8):e1002628. doi: 10.1371/journal.pcbi.1002628 (PMC3415397; doi:10.1371/journal.pcbi.1002628)
Supplement: Text S4 — Complete source code for the PyDSTool package (version 0.88.120504). Includes API documentation and help files linking to web pages. This file is identical to the current public release on Sourceforge.net. (ZIP) [file pcbi.1002628.s004.zip › PyDSTool/convert2unix.sh]

#!/bin/sh

# Simple script to convert the input file to unix format if 
# it is not a directory and not empty
# Erik Sherwood (sherwood@cam) 16OCT06

if [ -d $1 ]; then
    echo "$1 is a directory, skipping ..."
else
    if [ -s $1 ]; then
	dos2unix $1
    fi
fi
