# Supplementary material for: Hybrid Models and Biological Model Reduction with PyDSTool
Source: PLoS Comput Biol. 2012 Aug 9;8(8):e1002628. doi: 10.1371/journal.pcbi.1002628 (PMC3415397; doi:10.1371/journal.pcbi.1002628)
Supplement: Text S4 — Complete source code for the PyDSTool package (version 0.88.120504). Includes API documentation and help files linking to web pages. This file is identical to the current public release on Sourceforge.net. (ZIP) [file pcbi.1002628.s004.zip › PyDSTool/errors.py]

## Exceptions

__all__ = ['PyDSTool_Error', 'PyDSTool_BoundsError', 'PyDSTool_KeyError',
           'PyDSTool_UncertainValueError', 'PyDSTool_TypeError',
           'PyDSTool_ExistError', 'PyDSTool_AttributeError',
           'PyDSTool_ValueError', 'PyDSTool_UndefinedError',
           'PyDSTool_InitError', 'PyDSTool_ClearError',
           'PyDSTool_ContError']


class PyDSTool_Error(Exception):
    def __init__(self, value=None):
        self.value = value
        self.code = None
    def __str__(self):
        return repr(self.value)
    def __repr__(self):
        return repr(self.value)

class PyDSTool_UncertainValueError(PyDSTool_Error):
    def __init__(self, value, varval=None):
        if varval is None:
            valstr = ''
        else:
            valstr = ' at variable = '+str(varval)
        self.varval = varval
        PyDSTool_Error.__init__(self, value+valstr)

class PyDSTool_BoundsError(PyDSTool_Error):
    pass

class PyDSTool_KeyError(PyDSTool_Error):
    pass

class PyDSTool_ValueError(PyDSTool_Error):
    pass

class PyDSTool_TypeError(PyDSTool_Error):
    pass

class PyDSTool_ExistError(PyDSTool_Error):
    pass

class PyDSTool_UndefinedError(PyDSTool_Error):
    pass

class PyDSTool_AttributeError(PyDSTool_Error):
    pass

class PyDSTool_InitError(PyDSTool_Error):
    pass

class PyDSTool_ClearError(PyDSTool_Error):
    pass

class PyDSTool_ContError(PyDSTool_Error):
    pass
