# Supplementary material for: Hybrid Models and Biological Model Reduction with PyDSTool
Source: PLoS Comput Biol. 2012 Aug 9;8(8):e1002628. doi: 10.1371/journal.pcbi.1002628 (PMC3415397; doi:10.1371/journal.pcbi.1002628)
Supplement: Text S4 — Complete source code for the PyDSTool package (version 0.88.120504). Includes API documentation and help files linking to web pages. This file is identical to the current public release on Sourceforge.net. (ZIP) [file pcbi.1002628.s004.zip › PyDSTool/Generator/DDEsystem.py]

# Differential-delay system (incomplete)

from allimports import *
from baseclasses import ctsGen
from PyDSTool.utils import *
from PyDSTool.common import *

# Other imports
from numpy import Inf, NaN, isfinite, sometrue, alltrue, array
import math, random
from copy import copy, deepcopy
try:
    # use pscyo JIT byte-compiler optimization, if available
    import psyco
    HAVE_PSYCO = True
except ImportError:
    HAVE_PSYCO = False

# -----------------------------------------------------------------------------

class DDEsystem(ctsGen):
    """Delay-differential equations.

    (incomplete)"""

    # spec of initial condition _interval_ will be interesting!
    # Use a Variable trajectory over that interval?
    def __init__(self, kw):
        ctsGen.__init__(self, kw)
        raise NotImplementedError


    def validateSpec(self):
        ctsGen.validateSpec(self)


    def __del__(self):
        ctsGen.__del__(self)
