# Supplementary material for: Hybrid Models and Biological Model Reduction with PyDSTool
Source: PLoS Comput Biol. 2012 Aug 9;8(8):e1002628. doi: 10.1371/journal.pcbi.1002628 (PMC3415397; doi:10.1371/journal.pcbi.1002628)
Supplement: Text S4 — Complete source code for the PyDSTool package (version 0.88.120504). Includes API documentation and help files linking to web pages. This file is identical to the current public release on Sourceforge.net. (ZIP) [file pcbi.1002628.s004.zip › PyDSTool/Generator/EmbeddedSysGen.py]

# Embedded dynamical system generator
from __future__ import division

from allimports import *
from baseclasses import ctsGen, theGenSpecHelper
from PyDSTool.utils import *
from PyDSTool.common import *
from PyDSTool.Interval import uncertain

# Other imports
from numpy import Inf, NaN, isfinite, sometrue, alltrue, array, arange, \
     transpose, shape
import math, random
from copy import copy, deepcopy
try:
    # use pscyo JIT byte-compiler optimization, if available
    import psyco
    HAVE_PSYCO = True
except ImportError:
    HAVE_PSYCO = False


class EmbeddedSysGen(ctsGen):
    """Embedded dynamical system form specifying a trajectory.

    The embedded system is assumed to be of type Model.
    """
    # inherit most of these from the embedded system
    _validKeys = ['globalt0', 'xdomain', 'tdata', 'tdomain',
                     'ics', 'pars', 'checklevel', 'pdomain', 'abseps']
    _needKeys = ctsGen._needKeys + ['specfn', 'system']
    _optionalKeys = ctsGen._optionalKeys + ['tdomain', 'pars', 'pdomain', 'xdomain',
                                  'ics', 'vars', 'tdata', 'enforcebounds',
                                  'activatedbounds']

    def __init__(self, kw):
        ctsGen.__init__(self, kw)
        dispatch_list = ['tdomain', 'tdata', 'xtype', 'xdomain',
                         'ics', 'pars', 'pdomain', 'system']
        if 'varspecs' in kw:
            raise PyDSTool_KeyError('varspecs option invalid for EmbeddedSysGen '
                                    'class')
        if 'inputs' in kw:
            raise PyDSTool_KeyError('inputs option invalid for EmbeddedSysGen '
                                    'class')
        try:
            kw['varspecs'] = kw['system'].query('vardomains')
        except (KeyError, AttributeError):
            raise PyDSTool_KeyError("Model-type system must be provided")
        self.funcspec = args(**self._kw_process_dispatch(dispatch_list, kw))
        self.funcspec.vars = kw['varspecs'].keys()
        self.funcspec.auxvars = []
        # varspecs not specified by user and must be removed for checkArgs()
        del kw['varspecs']
        self.indepvartype = float
        try:
            self._embed_spec = kw['specfn']
        except:
            raise "Must provide a function for the specification of this system"
        else:
            self.foundKeys += 1
        self.eventstruct = EventStruct()
        self.checkArgs(kw)
        assert self.eventstruct.getLowLevelEvents() == [], \
               "Events are not supported for EmbeddedSysGen class"
        assert self.eventstruct.getHighLevelEvents() == [], \
               "Events are not supported for EmbeddedSysGen class"
        self.indepvariable = Variable(listid, Interval('t_domain',
                                                       self.indepvartype,
                                              self.tdomain, self._abseps),
                             Interval('t', self.indepvartype, self.tdata,
                                      self._abseps), 't')
        self._register(self.indepvariable)
        for x in self.xdomain.keys():
            # aux vars?
            try:
                xinterval=Interval(x, self.xtype[x], self.xdomain[x], self._abseps)
            except KeyError, e:
                raise PyDSTool_KeyError('Mismatch between declared variables '
                                 'and xspecs: ' + str(e))
            # placeholder variable so that this class can be
            # copied before it is defined (listid function is a dummy)
            self.variables[x] = Variable(None, self.indepvariable.depdomain,
                                         xinterval, x)
        # xdomain and pdomain ignored!


    def compute(self, trajname, ics=None):
        """
        """
        if ics is not None:
            self.set(ics=ics)
        self._solver.set(pars=self.pars,
                         globalt0=self.globalt0,
                         ics=self.initialconditions,
                         checklevel=self.checklevel,
                         abseps=self._abseps)
        self.diagnostics.clearWarnings()
        self.diagnostics.clearErrors()
        if not self.defined:
            self._register(self.variables)
#        self.validateSpec()
        try:
            traj = self._embed_spec(self._solver)
        except:
            print "Error in user-provided embedded system"
            raise
        self.defined = True
        traj.name = trajname
        return traj


    def haveJacobian_pars(self):
        """Report whether generator has an explicit user-specified Jacobian
        with respect to pars associated with it."""
        return self._solver.haveJacobian_pars()

    def haveJacobian(self):
        """Report whether generator has an explicit user-specified Jacobian
        associated with it."""
        return self._solver.haveJacobian()


    def set(self, **kw):
        """Set ExplicitFnGen parameters"""
        if remain(kw.keys(), self._validKeys) != []:
            raise KeyError("Invalid keys in argument")
        if 'globalt0' in kw:
            # pass up to generic treatment for this
            ctsGen.set(self, globalt0=kw['globalt0'])
        if 'checklevel' in kw:
            # pass up to generic treatment for this
            ctsGen.set(self, checklevel=kw['checklevel'])
        if 'abseps' in kw:
            # pass up to generic treatment for this
            ctsGen.set(self, abseps=kw['abseps'])
        # optional keys for this call are
        #   ['pars', 'tdomain', 'xdomain', 'pdomain']
        if 'xdomain' in kw:
            for k_temp, v in kw['xdomain'].iteritems():
                k = self._FScompatibleNames(k_temp)
                if k in self.xdomain.keys():
                    if isinstance(v, _seq_types):
                        assert len(v) == 2, \
                               "Invalid size of domain specification for "+k
                        if v[0] >= v[1]:
                            raise PyDSTool_ValueError('xdomain values must be'
                                                      'in order of increasing '
                                                      'size')
                    elif isinstance(v, _num_types):
                        pass
                    else:
                        raise PyDSTool_TypeError('Invalid type for xdomain spec'
                                                 ' '+k)
                    self.xdomain[k] = v
                else:
                    raise ValueError('Illegal variable name')
                try:
                    self.variables[k].depdomain.set(v)
                except TypeError:
                    raise TypeError('xdomain must be a dictionary of variable'
                                      ' names -> valid interval 2-tuples or '
                                      'singletons')
        if 'pdomain' in kw:
            for k_temp, v in kw['pdomain'].iteritems():
                k = self._FScompatibleNames(k_temp)
                if k in self.pars.keys():
                    if isinstance(v, _seq_types):
                        assert len(v) == 2, \
                               "Invalid size of domain specification for "+k
                        if v[0] >= v[1]:
                            raise PyDSTool_ValueError('pdomain values must be'
                                                      'in order of increasing '
                                                      'size')
                        else:
                            self.pdomain[k] = copy(v)
                    elif isinstance(v, _num_types):
                        self.pdomain[k] = [v, v]
                    else:
                        raise PyDSTool_TypeError('Invalid type for pdomain spec'
                                                 ' '+k)
                else:
                    raise ValueError('Illegal parameter name')
                try:
                    self.parameterDomains[k].depdomain.set(v)
                except TypeError:
                    raise TypeError('pdomain must be a dictionary of parameter'
                                      ' names -> valid interval 2-tuples or '
                                      'singletons')
        if 'tdata' in kw:
            self.tdata = kw['tdata']
        if 'tdomain' in kw:
            self.tdomain = kw['tdomain']
            self.indepvariable.indepdomain.set(self.tdomain)
        if self.tdomain[0] > self.tdata[0]:
            if self.indepvariable.indepdomain.contains(self.tdata[0]) == uncertain:
                self.diagnostics.warnings.append((W_UNCERTVAL,
                                                  (self.tdata[0],self.tdomain)))
            else:
                print 'tdata cannot be specified below smallest '\
                      'value in tdomain\n (possibly due to uncertain bounding).'\
                      ' It has been automatically adjusted from\n ', self.tdata[0], \
                      'to', self.tdomain[0], '(difference of', \
                      self.tdomain[0]-self.tdata[0], ')'
            self.tdata[0] = self.tdomain[0]
        if self.tdomain[1] < self.tdata[1]:
            if self.indepvariable.indepdomain.contains(self.tdata[1]) == uncertain:
                self.diagnostics.warnings.append((W_UNCERTVAL,
                                                  (self.tdata[1],self.tdomain)))
            else:
                print 'tdata cannot be specified above largest '\
                      'value in tdomain\n (possibly due to uncertain bounding).'\
                      ' It has been automatically adjusted from\n ', \
                      self.tdomain[1], 'to', \
                      self.tdomain[1], '(difference of', \
                      self.tdata[1]-self.tdomain[1], ')'
            self.tdata[1] = self.tdomain[1]
        self.indepvariable.depdomain.set(self.tdata)
        if 'ics' in kw:
            for k_temp, v in kw['ics'].iteritems():
                k = self._FScompatibleNames(k_temp)
                if k in self.xdomain.keys():
                    self._xdatadict[k] = ensurefloat(v)
                else:
                    raise ValueError('Illegal variable name')
            self.initialconditions.update(self._xdatadict)
        if 'pars' in kw:
            if not self.pars:
                raise ValueError('No pars were declared for this object'
                                   ' at initialization.')
            for k_temp, v in kw['pars'].iteritems():
                k = self._FScompatibleNames(k_temp)
                if k in self.pars:
                    cval = self.parameterDomains[k].contains(v)
                    if self.checklevel < 3:
                        if cval is not notcontained:
                            self.pars[k] = ensurefloat(v)
                            if cval is uncertain and self.checklevel == 2:
                                print 'Warning: Parameter value at bound'
                        else:
                            raise PyDSTool_ValueError('Parameter value out of '
                                                      'bounds')
                    else:
                        if cval is contained:
                            self.pars[k] = ensurefloat(v)
                        elif cval is uncertain:
                            raise PyDSTool_UncertainValueError('Parameter value'
                                                               ' at bound')
                        else:
                            raise PyDSTool_ValueError('Parameter value out of'
                                                      ' bounds')
                else:
                    raise PyDSTool_AttributeError('Illegal parameter name')


    def validateSpec(self):
        ctsGen.validateSpec(self)
        try:
            for v in self.variables.values():
                assert isinstance(v, Variable)
            assert not self.inputs
        except AssertionError:
            print 'Invalid system specification'
            raise


    def __del__(self):
        ctsGen.__del__(self)


# Register this Generator with the database

symbolMapDict = {}
# in future, provide appropriate mappings for libraries math,
# random, etc. (for now it's left to FuncSpec)
theGenSpecHelper.add(EmbeddedSysGen, symbolMapDict, 'python', None)
