# Supplementary material for: Hybrid Models and Biological Model Reduction with PyDSTool
Source: PLoS Comput Biol. 2012 Aug 9;8(8):e1002628. doi: 10.1371/journal.pcbi.1002628 (PMC3415397; doi:10.1371/journal.pcbi.1002628)
Supplement: Text S4 — Complete source code for the PyDSTool package (version 0.88.120504). Includes API documentation and help files linking to web pages. This file is identical to the current public release on Sourceforge.net. (ZIP) [file pcbi.1002628.s004.zip › PyDSTool/Generator/Euler_ODEsystem.py]

"""Euler integrator for ODE systems, with no step refinement for events.
"""
from __future__ import division

from allimports import *
from PyDSTool.Generator import ODEsystem as ODEsystem
from baseclasses import Generator, theGenSpecHelper, _pollInputs
from PyDSTool.utils import *
from PyDSTool.common import *

# Other imports
from numpy import Inf, NaN, isfinite, sometrue, alltrue, sign, all, any, \
     array, zeros, less_equal, transpose, concatenate, asarray, linspace
try:
    from numpy import unique
except ImportError:
    # older version of numpy
    from numpy import unique1d as unique
import math, random
import numpy as np
from copy import copy, deepcopy
import os, platform, shutil, sys, gc

try:
    # use psyco JIT byte-compiler optimization, if available
    import psyco
    HAVE_PSYCO = True
except ImportError:
    HAVE_PSYCO = False


class euler_solver(object):
    def __init__(self, rhs):
        self.f = rhs
        self.y = None
        self.t = None

    def set_initial_value(self, y0, t0):
        self.y = y0
        self.t = t0

    def set_f_params(self, extraparams=None):
        if extraparams is None:
            self.f_params = []
        else:
            self.f_params = extraparams

    def set_jac_params(self, extraparams=None):
        """Jacobian is not used"""
        pass

    def integrate(self, dt):
        """Single step"""
        self.t += dt
        self.y = self.y + dt*self.f(self.t, self.y, self.f_params)
        return 1

    def successful(self):
        return True

def _dummy_userfunc(euler):
    pass

class Euler_ODEsystem(ODEsystem):
    """Euler method. Fixed step.

    Uses Python target language only for functional specifications."""

    def __init__(self, kw):
        if 'user_func_beforestep' in kw:
            self.ufunc_before = kw['user_func_beforestep']
            # delete because not covered in ODEsystem
            del kw['user_func_beforestep']
        else:
            self.ufunc_before = _dummy_userfunc
        if 'user_func_afterstep' in kw:
            self.ufunc_after = kw['user_func_afterstep']
            # delete because not covered in ODEsystem
            del kw['user_func_afterstep']
        else:
            self.ufunc_after = _dummy_userfunc
        ODEsystem.__init__(self, kw)
        self._paraminfo = {'init_step': 'Fixed step size for time mesh.'}
        self.diagnostics._errorcodes = {1: 'Step OK'}
        self.diagnostics.outputStatsInfo = {'errorStatus': 'Error status on completion.'}
        algparams_def = {'poly_interp': False,
                         'init_step': 0.01,
                         'max_pts': 100000
                         }
        for k, v in algparams_def.iteritems():
            if k not in self.algparams:
                self.algparams[k] = v


    def addMethods(self):
        # override to add _solver function
        ODEsystem.addMethods(self, usePsyco=HAVE_PSYCO)
        # Jacobian ignored
        self._solver = euler_solver(getattr(self,self.funcspec.spec[1]))
        self._funcreg['_solver'] = ('self', 'euler_solver(getattr(self,' \
                                                  + 'self.funcspec.spec[1]))')


    def _debug_snapshot(self, solver, dt, inputlist):
        ivals = [i(solver.t) for i in inputlist]
        s = "\n***************\nNew t, x, inputs: " + " ".join([str(s) for s in (solver.t,solver.y,ivals)])
        s += "\ndt="+str(dt)+" f_params="+str(solver.f_params)+" dx/dt="
        s += str(solver.f(solver.t, solver.y, sortedDictValues(self.pars)+ivals))
        return s

    def compute(self, trajname, dirn='f', ics=None):
        continue_integ = ODEsystem.prepDirection(self, dirn)
        if self._dircode == -1:
            raise NotImplementedError('Backwards integration is not implemented')
        if ics is not None:
            self.set(ics=ics)
        self.validateICs()
        self.diagnostics.clearWarnings()
        self.diagnostics.clearErrors()
        pnames = sortedDictKeys(self.pars)
        xnames = self._var_ixmap  # ensures correct order
        # Check i.c.'s are well defined (finite)
        self.checkInitialConditions()
        haveJac = int(self.haveJacobian())
        indepdom0, indepdom1 = self.indepvariable.depdomain.get()
        if continue_integ:
            if indepdom0 > self._solver.t:
                print "Previous end time is %f"%self._solver.t
                raise ValueError("Start time not correctly updated for "
                                 "continuing orbit")
            x0 = self._solver.y
            indepdom0 = self._solver.t
            self.indepvariable.depdomain.set((indepdom0,indepdom1))
        else:
            x0 = sortedDictValues(self.initialconditions,
                                        self.funcspec.vars)
        t0 = indepdom0
        dt = self.algparams['init_step']
        # speed up repeated access to solver by making a temp name for it
        solver = self._solver
        solver.set_initial_value(x0, t0)
        solver.dt = dt
        # wrap up each dictionary initial value as a singleton list
        alltData = [t0]
        allxDataDict = dict(zip(xnames, map(listid, x0)))
        plist = sortedDictValues(self.pars)
        extralist = copy(plist)
        if self.inputs:
            # inputVarList is a list of Variables
            inames = sortedDictKeys(self.inputs)
            listend = self.numpars + len(self.inputs)
            inputVarList = sortedDictValues(self.inputs)
            ilist = _pollInputs(inputVarList, alltData[0]+self.globalt0,
                               self.checklevel)
        else:
            ilist = []
            inames = []
            listend = self.numpars
            inputVarList = []
        extralist.extend(ilist)
        solver.set_f_params(extralist)
        if haveJac:
            solver.set_jac_params(extralist)
        do_poly = self.algparams['poly_interp']
        if do_poly:
            rhsfn = getattr(self, self.funcspec.spec[1])
            dx0 = rhsfn(t0, x0, extralist)
            alldxDataDict = dict(zip(xnames, map(listid, dx0)))
        auxvarsfn = getattr(self,self.funcspec.auxspec[1])
        # Make t mesh if it wasn't given as 'specialtimes'
        if not all(isfinite(self.indepvariable.depdomain.get())):
            print "Time domain was: ", self.indepvariable.depdomain.get()
            raise ValueError("Ensure time domain is finite")
        if dt == indepdom1 - indepdom0:
            # single-step integration required
            # special times will not have been set (unless trivially
            # they are [indepdom0, indepdom1])
            tmesh = [indepdom0, indepdom1]
        else:
            notDone = True
            while notDone:
                tmesh = self.indepvariable.depdomain.sample(dt,
                                          strict=True,
                                          avoidendpoints=True)
                notDone = False
        eventslist = self.eventstruct.query(['active', 'notvarlinked'])
        termevents = self.eventstruct.query(['term'], eventslist)
        tmesh.pop(0)  # get rid of first entry for initial condition
        xnames = self.funcspec.vars
        # storage of all auxiliary variable data
        allaDataDict = {}
        anames = self.funcspec.auxvars
        avals = auxvarsfn(t0, x0, extralist)
        for aix in range(len(anames)):
            aname = anames[aix]
            try:
                allaDataDict[aname] = [avals[aix]]
            except IndexError:
                print "\nEuler generator: There was a problem evaluating " \
                      + "an auxiliary variable"
                print "Debug info: avals (length", len(avals), ") was ", avals
                print "Index out of range was ", aix
                print self.funcspec.auxspec[1]
                print hasattr(self, self.funcspec.auxspec[1])
                print "Args were:", [t0, x0, extralist]
                raise
        # Initialize signs of event detection objects at IC
        self.setEventICs(self.initialconditions, self.globalt0)
        if self.inputs:
            parsinps = copy(self.pars)
            parsinps.update(dict(zip(inames,ilist)))
        else:
            parsinps = self.pars
        if eventslist != []:
            dataDict = copy(self.initialconditions)
            dataDict.update(dict(zip(anames, avals)))
            dataDict['t'] = t0
            evsflagged = self.eventstruct.pollHighLevelEvents(None,
                                                            dataDict,
                                                            parsinps,
                                                            eventslist)
            if len(evsflagged) > 0:
                raise RuntimeError("Some events flagged at initial condition")
            if continue_integ:
                # revert to prevprevsign, since prevsign changed after call
                self.eventstruct.resetHighLevelEvents(t0, eventslist, 'prev')
            elif self._for_hybrid_DS:
                # self._for_hybrid_DS is set internally by HybridModel class
                # to ensure not to reset events, because they may be about to
                # flag on first step if previous hybrid state was the same
                # generator and, for example, two variables are synchronizing
                # so that their events get very close together.
                # Just reset the starttimes of these events
                for evname, ev in eventslist:
                    ev.starttime = t0
            else:
                # default state is a one-off call to this generator
                self.eventstruct.resetHighLevelEvents(t0, eventslist, None)
                self.eventstruct.validateEvents(self.funcspec.vars + \
                                            self.funcspec.auxvars + \
                                            self.funcspec.inputs + \
                                            ['t'], eventslist)
        evnames = [ev[0] for ev in eventslist]
        lastevtime = {}.fromkeys(evnames, None)
        # initialize new event info dictionaries
        Evtimes = {}
        Evpoints = {}
        if continue_integ:
            for evname in evnames:
                try:
                    # these are in global time, so convert to local time
                    lastevtime[evname] = self.eventstruct.Evtimes[evname][-1] \
                                           - self.globalt0
                except (IndexError, KeyError):
                    # IndexError: Evtimes[evname] was None
                    # KeyError: Evtimes does not have key evname
                    pass
        for evname in evnames:
            Evtimes[evname] = []
            Evpoints[evname] = []
        # temp storage for repeatedly used object attributes (for lookup efficiency)
        depdomains = dict(zip(range(self.dimension),
                        [self.variables[xn].depdomain for xn in xnames]))
        # Main integration loop
        num_points = 0
        breakwhile = False
        while not breakwhile:
            try:
                new_t = tmesh.pop(0)  # this destroys tmesh for future use
            except IndexError:
                # empty
                break
            # optional user function (not a method)
            self.ufunc_before(self)
            try:
                errcode = solver.integrate(dt)
            except:
                print "Error calling right hand side function:"
                self.showSpec()
                print "Numerical traceback information (current state, " \
                      + "parameters, etc.)"
                print "in generator dictionary 'traceback'"
                self.traceback = {'vars': dict(zip(xnames,solver.y)),
                                  'pars': dict(zip(pnames,plist)),
                                  'inputs': dict(zip(inames,ilist)),
                                  self.indepvariable.name: new_t}
                raise
            avals = auxvarsfn(new_t, solver.y, extralist)
            # Uncomment the following assertion for debugging
#            assert all([isfinite(a) for a in avals]), \
#               "Some auxiliary variable values not finite"
            if eventslist != []:
                dataDict = dict(zip(xnames,solver.y))
                dataDict.update(dict(zip(anames,avals)))
                dataDict['t'] = new_t
                if self.inputs:
                    parsinps = copy(self.pars)
                    parsinps.update(dict(zip(inames,
                              _pollInputs(inputVarList, new_t+self.globalt0,
                                          self.checklevel))))
                else:
                    parsinps = self.pars
                evsflagged = self.eventstruct.pollHighLevelEvents(None,
                                                            dataDict,
                                                            parsinps,
                                                            eventslist)
##                print new_t, evsflagged
##                evsflagged = [ev for ev in evsflagged if solver.t-indepdom0 > ev[1].eventinterval]
                termevsflagged = filter(lambda e: e in evsflagged, termevents)
                nontermevsflagged = filter(lambda e: e not in termevsflagged,
                                           evsflagged)
                # register any non-terminating events in the warnings
                # list, unless they are 'precise' in which case flag
                # them to be resolved after integration completes
                if len(nontermevsflagged) > 0:
                    evnames = [ev[0] for ev in nontermevsflagged]
                    precEvts = self.eventstruct.query(['precise'],
                                                          nontermevsflagged)
                    # register both precise and non-precise events the same
                    # (Euler currently ignores precise events with its fixed time step)
                    nonprecEvts = self.eventstruct.query(['notprecise'],
                                                         nontermevsflagged) + precEvts
                    nonprec_evnames = [e[0] for e in nonprecEvts] + [e[0] for e in precEvts]
                    # only record events if they have not been previously
                    # flagged within their event interval
                    if nonprec_evnames != []:
                        temp_names = []
                        for evname, ev in nonprecEvts:
                            prevevt_time = lastevtime[evname]
                            if prevevt_time is None:
                                ignore_ev = False
                            else:
                                if solver.t-prevevt_time < ev.eventinterval:
                                    ignore_ev = True
                                else:
                                    ignore_ev = False
                            if not ignore_ev:
                                temp_names.append(evname)
                                lastevtime[evname] = solver.t
                        self.diagnostics.warnings.append((W_NONTERMEVENT,
                                     (solver.t, temp_names)))
                        for evname in temp_names:
                            Evtimes[evname].append(solver.t)
                            xv = solver.y
                            av = array(avals)
                            Evpoints[evname].append(concatenate((xv, av)))
                do_termevs = []
                if termevsflagged != []:
                    # only record events if they have not been previously
                    # flagged within their event interval
                    for e in termevsflagged:
                        prevevt_time = lastevtime[e[0]]
##                        print "Event %s flagged."%e[0]
##                        print "  ... last time was ", prevevt_time
##                        print "  ... event interval = ", e[1].eventinterval
##                        print "  ... t = %f, dt = %f"%(solver.t, dt)
                        if prevevt_time is None:
                            ignore_ev = False
                        else:
##                            print "  ... comparison = %f < %f"%(solver.t-dt-prevevt_time, e[1].eventinterval)
                            if solver.t-dt-prevevt_time < e[1].eventinterval:
                                ignore_ev = True
##                                print "Euler ignore ev"
                            else:
                                ignore_ev = False
                        if not ignore_ev:
                            do_termevs.append(e)
                if len(do_termevs) > 0:
                    # >= 1 active terminal event flagged at this time point
                    evnames = [ev[0] for ev in do_termevs]
                    self.diagnostics.warnings.append((W_TERMEVENT, \
                                         (solver.t, evnames)))
                    first_found_t = solver.t
                    for evname in evnames:
                        Evtimes[evname].append(solver.t)
                        xv = solver.y
                        av = array(avals)
                        Evpoints[evname].append(concatenate((xv, av)))
                    # break while loop after appending t, x
                    breakwhile = True
            # after events have had a chance to be detected at a state boundary
            # we check for any that have not been caught by an event (will be
            # much less accurately determined)
            if not breakwhile:
                # only here if a terminal event hasn't just flagged
                for xi in xrange(self.dimension):
                    if not self.contains(depdomains[xi],
                                     solver.y[xi],
                                     self.checklevel):
                        self.diagnostics.warnings.append((W_TERMSTATEBD,
                                    (solver.t,
                                     xnames[xi],solver.y[xi],
                                     depdomains[xi].get())))
                        breakwhile = True
                        break  # for loop
                if breakwhile:
                    break  # while loop
            alltData.append(solver.t)
            if do_poly:
                dxvals = rhsfn(solver.t, solver.y, extralist)
                for xi, xname in enumerate(xnames):
                    allxDataDict[xname].append(solver.y[xi])
                    alldxDataDict[xname].append(dxvals[xi])
            else:
                for xi, xname in enumerate(xnames):
                    allxDataDict[xname].append(solver.y[xi])
            for aix, aname in enumerate(anames):
                allaDataDict[aname].append(avals[aix])
            num_points += 1
            if not breakwhile:
                try:
                    extralist[self.numpars:listend] = [f(solver.t+self.globalt0,
                                                         self.checklevel) \
                                                  for f in inputVarList]
                except ValueError:
                    print 'External input call caused value out of range error:',\
                          't = ', solver.t
                    for f in inputVarList:
                        if f.diagnostics.hasWarnings():
                            print 'External input variable %s out of range:'%f.name
                            print '   t = ', repr(f.diagnostics.warnings[-1][0]), ', ', \
                                  f.name, ' = ', repr(f.diagnostics.warnings[-1][1])
                    raise
                except AssertionError:
                    print 'External input call caused t out of range error: t = ', \
                          solver.t
                    raise
                solver.set_f_params(extralist)
                breakwhile = not solver.successful()
            # optional user function (not a method)
            self.ufunc_after(self)

        # Check that any terminal events found terminated the code correctly
        if first_found_t is not None:
            # ... then terminal events were found.
            try:
                if self.diagnostics.warnings[-1][0] not in [W_TERMEVENT,
                                                            W_TERMSTATEBD]:
                    print "t =", solver.t
                    print "state =", dict(zip(xnames,solver.y))
                    raise RuntimeError("Event finding code for terminal event "
                                       "failed in Generator " + self.name + \
                                       ": try decreasing eventdelay or "
                                       "eventinterval below eventtol, or the "
                                       "atol and rtol parameters")
            except IndexError:
                info(self.diagnostics.outputStats, "Output statistics")
                print "t =", solver.t
                print "x =", solver.y
                raise RuntimeError("Event finding failed in Generator " + \
                                   self.name + ": try decreasing eventdelay "
                                   "or eventinterval below eventtol")
        # Package up computed trajectory in Variable variables
        # Add external inputs warnings to self.diagnostics.warnings, if any
        for f in inputVarList:
            for winfo in f.diagnostics.warnings:
                self.diagnostics.warnings.append((W_NONTERMSTATEBD,
                                     (winfo[0], f.name, winfo[1],
                                      f.depdomain.get())))
        # check for non-unique terminal event
        termcount = 0
        for (w,i) in self.diagnostics.warnings:
            if w == W_TERMEVENT or w == W_TERMSTATEBD:
                termcount += 1
                if termcount > 1:
                    self.diagnostics.errors.append((E_NONUNIQUETERM,
                                                    (alltData[-1], i[1])))
        # uncomment the following lines for debugging
#        assert len(alltData) == len(allxDataDict.values()[0]) \
#             == len(allaDataDict.values()[0]), "Output data size mismatch"
#        for val_list in allaDataDict.values():
#            assert all([isfinite(x) for x in val_list])
        # Create variables (self.variables contains no actual data)
        # These versions of the variables are only final if no non-terminal
        # events need to be inserted.
        variables = copyVarDict(self.variables)
        for x in xnames:
            if len(alltData) > 1:
                if do_poly:
                    xvals = array([allxDataDict[x], alldxDataDict[x]]).T
                    interp = PiecewisePolynomial(alltData, xvals, 2)
                else:
                    xvals = allxDataDict[x]
                    interp = interp1d(alltData, xvals)
                variables[x] = Variable(interp, 't', x, x)
            else:
                print "Error in Generator:", self.name
                print "t = ", alltData
                print "x = ", allxDataDict
                raise PyDSTool_ValueError("Fewer than 2 data points computed")
        for a in anames:
            if len(alltData) > 1:
                variables[a] = Variable(interp1d(alltData, allaDataDict[a]),
                                        't', a, a)
            else:
                print "Error in Generator:", self.name
                print "t = ", alltData
                print "x = ", allxDataDict
                raise PyDSTool_ValueError("Fewer than 2 data points computed")
        self.diagnostics.outputStats = {'last_step': dt,
                            'num_fcns': num_points,
                            'num_steps': num_points,
                            'errorStatus': errcode
                            }
        if solver.successful():
            #self.validateSpec()
            for evname, evtlist in Evtimes.iteritems():
                try:
                    self.eventstruct.Evtimes[evname].extend([et+self.globalt0 \
                                            for et in evtlist])
                except KeyError:
                    self.eventstruct.Evtimes[evname] = [et+self.globalt0 \
                                            for et in evtlist]
            # build event pointset information (reset previous trajectory's)
            self.trajevents = {}
            for (evname, ev) in eventslist:
                evpt = Evpoints[evname]
                if evpt == []:
                    self.trajevents[evname] = None
                else:
                    evpt = transpose(array(evpt))
                    self.trajevents[evname] = Pointset({'coordnames': xnames+anames,
                                               'indepvarname': 't',
                                               'coordarray': evpt,
                                               'indepvararray': Evtimes[evname],
                                               'indepvartype': float})
            self.defined = True
            return Trajectory(trajname, variables.values(),
                              abseps=self._abseps, globalt0=self.globalt0,
                              checklevel=self.checklevel,
                              FScompatibleNames=self._FScompatibleNames,
                              FScompatibleNamesInv=self._FScompatibleNamesInv,
                              events=self.trajevents,
                              modelNames=self.name,
                              modelEventStructs=self.eventstruct)
        else:
            try:
                self.diagnostics.errors.append((E_COMPUTFAIL, (solver.t,
                                    self.diagnostics._errorcodes[errcode])))
            except TypeError:
                # e.g. when errcode has been used to return info list
                print "Error information: ", errcode
                self.diagnostics.errors.append((E_COMPUTFAIL, (solver.t,
                                    self.diagnostics._errorcodes[0])))
            self.defined = False


    def Rhs(self, t, xdict, pdict=None, asarray=True):
        """asarray is an unused, dummy argument for compatibility with Model.Rhs"""
        # don't need to convert names to FS-compatible as they sort
        # the same
        # also, ensure xdict doesn't contain elements like array([4.1]) instead of 4
        x = [float(val) for val in sortedDictValues(filteredDict(xdict, self.funcspec.vars))]
        if pdict is None:
            pdict = self.pars
        p = sortedDictValues(pdict)
        i = _pollInputs(sortedDictValues(self.inputs), t, self.checklevel)
        return apply(getattr(self, self.funcspec.spec[1]), [t, x, p+i])


    def Jacobian(self, t, xdict, pdict=None, asarray=True):
        """asarray is an unused, dummy argument for compatibility with
        Model.Jacobian"""
        if self.haveJacobian():
            # also, ensure xdict doesn't contain elements like array([4.1]) instead of 4
            x = [float(val) for val in sortedDictValues(filteredDict(xdict,
                                                                     self.funcspec.vars))]
            if pdict is None:
                pdict = self.pars
            p = sortedDictValues(pdict)
            i = _pollInputs(sortedDictValues(self.inputs), t, self.checklevel)
            return apply(getattr(self, self.funcspec.auxfns["Jacobian"][1]), \
                         [t, x, p+i])
        else:
            raise PyDSTool_ExistError("Jacobian not defined")


    def JacobianP(self, t, xdict, pdict=None, asarray=True):
        """asarray is an unused, dummy argument for compatibility with
        Model.JacobianP"""
        if self.haveJacobian_pars():
            # also, ensure xdict doesn't contain elements like array([4.1]) instead of 4
            x = [float(val) for val in sortedDictValues(filteredDict(xdict,
                                                                     self.funcspec.vars))]
            if pdict is None:
                pdict = self.pars
            p = sortedDictValues(pdict)
            i = _pollInputs(sortedDictValues(self.inputs), t, self.checklevel)
            return apply(getattr(self, self.funcspec.auxfns["Jacobian_pars"][1]), \
                        [t, x, p+i])
        else:
            raise PyDSTool_ExistError("Jacobian w.r.t. parameters not defined")


    def AuxVars(self, t, xdict, pdict=None, asarray=True):
        """asarray is an unused, dummy argument for compatibility with
        Model.AuxVars"""
        # also, ensure xdict doesn't contain elements like array([4.1]) instead of 4
        x = [float(val) for val in sortedDictValues(filteredDict(xdict,
                                                                 self.funcspec.vars))]
        if pdict is None:
            pdict = self.pars
        p = sortedDictValues(pdict)
        i = _pollInputs(sortedDictValues(self.inputs), t, self.checklevel)
        return apply(getattr(self, self.funcspec.auxspec[1]), [t, x, p+i])


    def __del__(self):
        ODEsystem.__del__(self)


# Register this Generator with the database

symbolMapDict = {}
# in future, provide appropriate mappings for libraries math,
# random, etc. (for now it's left to FuncSpec)
theGenSpecHelper.add(Euler_ODEsystem, symbolMapDict, 'python')
