# Supplementary material for: Hybrid Models and Biological Model Reduction with PyDSTool
Source: PLoS Comput Biol. 2012 Aug 9;8(8):e1002628. doi: 10.1371/journal.pcbi.1002628 (PMC3415397; doi:10.1371/journal.pcbi.1002628)
Supplement: Text S4 — Complete source code for the PyDSTool package (version 0.88.120504). Includes API documentation and help files linking to web pages. This file is identical to the current public release on Sourceforge.net. (ZIP) [file pcbi.1002628.s004.zip › PyDSTool/Generator/ExplicitFnGen.py]

# Explicit function generator
from __future__ import division

from allimports import *
from baseclasses import ctsGen, theGenSpecHelper, \
     auxfn_container, _pollInputs
from PyDSTool.utils import *
from PyDSTool.common import *
from PyDSTool.Interval import uncertain

# Other imports
from numpy import Inf, NaN, isfinite, sometrue, alltrue, array, arange, \
     transpose, shape
import math, random, types
from copy import copy, deepcopy
try:
    # use pscyo JIT byte-compiler optimization, if available
    import psyco
    HAVE_PSYCO = True
except ImportError:
    HAVE_PSYCO = False


class ExplicitFnGen(ctsGen):
    """Explicit functional form specifying a trajectory.

    E.g. for an external input. This class allows parametric
    forms of the function, but with no dependence on x or its
    own external inputs."""
    _validKeys = ['globalt0', 'xdomain', 'tdata', 'tdomain',
                     'ics', 'pars', 'checklevel', 'pdomain', 'abseps']
    _needKeys = ctsGen._needKeys + ['varspecs']
    _optionalKeys = ctsGen._optionalKeys + ['tdomain', 'pars', 'pdomain', 'xdomain',
                                  'xtype', 'ics', 'auxvars', 'vars', 'events',
                                  'fnspecs', 'tdata', 'enforcebounds',
                                  'activatedbounds', 'reuseterms']

    def __init__(self, kw):
        ctsGen.__init__(self, kw)
        dispatch_list = ['varspecs', 'tdomain', 'tdata', 'xtype', 'xdomain',
                         'ics', 'allvars', 'reuseterms', 'pars', 'pdomain',
                         'fnspecs', 'target']
        # allow inputs only if it's empty, for compatibility with ModelConstructor
        # which might put an empty dictionary in for this key
        if 'inputs' in kw:
            if kw['inputs'] != {}:
                raise PyDSTool_KeyError('inputs option invalid for ExplicitFnGen '
                                    'class')
        self.funcspec = ExpFuncSpec(self._kw_process_dispatch(dispatch_list,
                                                              kw))
        self.indepvartype = float
        for s in self.funcspec.spec[0]:
            if s.find('x[') > -1:
                raise ValueError('Variable values cannot depend on '
                            'other variables in explicit function specs -- '
                            'in function:\n'+s)
        self._kw_process_events(kw)
        self.checkArgs(kw)
        self.indepvariable = Variable(listid, Interval('t_domain',
                                                       self.indepvartype,
                                              self.tdomain, self._abseps),
                             Interval('t', self.indepvartype, self.tdata,
                                      self._abseps), 't')
        self._register(self.indepvariable)
        for x in self.funcspec.vars + self.funcspec.auxvars:
            try:
                xinterval=Interval(x, self.xtype[x], self.xdomain[x], self._abseps)
            except KeyError, e:
                raise PyDSTool_KeyError('Mismatch between declared variables '
                                 'and xspecs: ' + str(e))
            # placeholder variable so that this class can be
            # copied before it is defined (listid function is a dummy)
            self.variables[x] = Variable(None, self.indepvariable.depdomain,
                                         xinterval, x)
        self._generate_ixmaps()
        self.auxfns = auxfn_container(self)
        self.addMethods(usePsyco=HAVE_PSYCO)

    def addMethods(self, usePsyco=False):
        """Add Python-specific functions to this object's methods,
        accelerating them with psyco, if it is available."""

        # Add the auxiliary function specs to this Generator's namespace
        for auxfnname in self.funcspec._pyauxfns:
            fninfo = self.funcspec._pyauxfns[auxfnname]
            if not hasattr(self, fninfo[1]):
                # user-defined auxiliary functions
                # (built-ins are provided explicitly)
                try:
                    exec fninfo[0]
                except:
                    print 'Error in supplied auxiliary function code'
                self._funcreg[fninfo[1]] = ('self', fninfo[0])
                setattr(self, fninfo[1], types.MethodType(locals()[fninfo[1]],
                                                           self,
                                                           self.__class__))
                # user auxiliary function interface wrapper
                try:
                    uafi_code = self.funcspec._user_auxfn_interface[auxfnname]
                    try:
                        exec uafi_code
                    except:
                        print 'Error in auxiliary function wrapper'
                        raise
                    setattr(self.auxfns, auxfnname,
                            types.MethodType(locals()[auxfnname], self.auxfns,
                                         auxfn_container))
                    self._funcreg[auxfnname] = ('', uafi_code)
                except KeyError:
                    # not a user-defined aux fn
                    pass
            # bind all the auxfns here
            if HAVE_PSYCO and usePsyco:
                psyco.bind(getattr(self, fninfo[1]))
                try:
                    psyco.bind(self.auxfns[auxfnname])
                except KeyError:
                    # not a user-defined aux fn
                    pass
        # Add the spec function to this Generator's namespace if
        # target language is python (otherwise integrator exposes it anyway)
        if self.funcspec.targetlang == 'python':
            fninfo = self.funcspec.spec
            try:
                exec fninfo[0]
            except:
                print 'Error in supplied functional specification code'
                raise
            self._funcreg[fninfo[1]] = ('self', fninfo[0])
            setattr(self, fninfo[1], types.MethodType(locals()[fninfo[1]],
                                                           self,
                                                           self.__class__))
            if HAVE_PSYCO and usePsyco:
                psyco.bind(getattr(self, fninfo[1]))
            # Add the auxiliary spec function (if present) to this
            # Generator's namespace
            if self.funcspec.auxspec != '':
                fninfo = self.funcspec.auxspec
                try:
                    exec fninfo[0]
                except:
                    print 'Error in supplied auxiliary variable code'
                    raise
                self._funcreg[fninfo[1]] = ('self', fninfo[0])
                setattr(self, fninfo[1], types.MethodType(locals()[fninfo[1]],
                                                           self,
                                                           self.__class__))
                if HAVE_PSYCO and usePsyco:
                    psyco.bind(getattr(self, fninfo[1]))


    def compute(self, trajname, ics=None):
        """Attach specification functions to callable interface."""
        # repeat this check (made in __init__) in case events were added since
        assert self.eventstruct.getLowLevelEvents() == [], \
               "Can only pass high level events to ExplicitFnGen objects"
        assert self.eventstruct.query(['highlevel', 'varlinked']) == [], \
               "Only non-variable linked events are valid for this class"
##        icdict_local = copy(self.initialconditions)
##        t0 = self.indepvariable.depdomain[0]
##        icdict_local['t'] = t0
##        have_aux = len(self.funcspec.auxvars)>0
##        for a in self.funcspec.auxvars:
##            # these functions are intended to be methods in their target
##            # Variable object, so expect a first argument 'self'
##            exec self.funcspec.auxspec[0]
##        if have_aux:
##            self.initialconditions.update(dict(zip(self.funcspec.auxvars,
##                    apply(locals()[self.funcspec.auxspec[1]],
##                                  (None, t0, sortedDictValues(icdict_local),
##                                       sortedDictValues(self.pars))) )))
        if ics is not None:
            self.set(ics=ics)
        self.setEventICs(self.initialconditions, self.globalt0)
        tempfs = deepcopy(self.funcspec)
        tempvars = copyVarDict(self.variables)
        # make unique fn for this trajectory: function definition gets executed
        # finally in Variable.addMethods() method
        tempspec = makeUniqueFn(copy(tempfs.spec[0]), 7, self.name)
        tempfs.spec = tempspec
        for x in self.funcspec.vars:
            x_ix = self.funcspec.vars.index(x)
            funcname = "_mapspecfn_" + x + "_" + timestamp(7)
            funcstr = "def " + funcname + "(self, t):\n\treturn "
            if len(self.funcspec.vars) == 1:
                # this clause is unnecessary if [0] is ever dropped
                # i.e. if spec would return plain scalar in 1D case
                funcstr += tempfs.spec[1] + "(self, t, [0], " \
                       + repr(sortedDictValues(self.pars)) + ")[0]\n"
            else:
                funcstr += tempfs.spec[1] + "(self, t, [0], " \
                       + repr(sortedDictValues(self.pars)) + ")[" \
                       + str(x_ix) + "]\n"
            tempvars[x].setOutput((funcname, funcstr), tempfs,
                                        self.globalt0, self._var_namemap,
                                        copy(self.initialconditions))
        if self.funcspec.auxvars != []:
            # make unique fn for this trajectory
            tempauxspec = makeUniqueFn(copy(tempfs.auxspec[0]), 7, self.name)
            tempfs.auxspec = tempauxspec
        for a in self.funcspec.auxvars:
            a_ix = self.funcspec.auxvars.index(a)
            funcname = "_mapspecfn_" + a + "_" + timestamp(7)
            funcstr = "def " + funcname + "(self, t):\n\treturn "
            if len(self.funcspec.auxvars) == 1:
                # this clause is unnecessary if [0] is ever dropped
                # i.e. if auxspec would return plain scalar in 1D case
                funcstr += tempfs.auxspec[1] + "(self, t, [v(t) " \
                      + "for v in self._refvars], " \
                      + repr(sortedDictValues(self.pars)) \
                      + ")[0]\n"
            else:
                funcstr += tempfs.auxspec[1] + "(self, t, [v(t) " \
                      + "for v in self._refvars], " \
                      + repr(sortedDictValues(self.pars)) \
                      + ")[" + str(a_ix) + "]\n"
            tempvars[a].setOutput((funcname, funcstr), tempfs,
                                        self.globalt0, self.funcspec.auxvars,
                                        copy(self.initialconditions),
                                        sortedDictValues(tempvars,
                                                         self.funcspec.vars))
        self.diagnostics.clearWarnings()
        self.diagnostics.clearErrors()
        # Find any events in tdomain, and adjust tdomain in case they
        # are terminal
        eventslist = self.eventstruct.query(['highlevel', 'active',
                                             'notvarlinked'])
        termevents = self.eventstruct.query(['term'], eventslist)
        Evtimes = {}
        Evpoints = {}
        for evname, ev in eventslist:
            Evtimes[evname] = []
            Evpoints[evname] = []
        if eventslist != []:
            if self._for_hybrid_DS:
                # self._for_hybrid_DS is set internally by HybridModel class
                # to ensure not to reset events, because they may be about to
                # flag on first step if previous hybrid state was the same
                # generator and, for example, two variables are synchronizing
                # so that their events get very close together.
                # Just reset the starttimes of these events
                for evname, ev in eventslist:
                    ev.starttime = t0
            else:
                self.eventstruct.resetHighLevelEvents(self.indepvariable.depdomain[0],
                                                  eventslist)
                self.eventstruct.validateEvents(self.funcspec.vars + \
                                            self.funcspec.auxvars + \
                                            ['t'], eventslist)
            for evname, ev in eventslist:
                # select only continuous-valued variables for event detection
                # (in case of indicator variables used in hybrid systems)
                evsfound = ev.searchForEvents(self.indepvariable.depdomain.get(),
                                              parDict=self.pars,
                                              vars=copyVarDict(tempvars, only_cts=True),
                                              checklevel=self.checklevel)
                tvals = sortedDictValues(tempvars)
                for evinfo in evsfound:
                    Evtimes[evname].append(evinfo[0])
                    Evpoints[evname].append(array([v(evinfo[0]) for v in tvals]))
            self.eventstruct.resetHighLevelEvents(self.indepvariable.depdomain[0],
                                                  eventslist)
            self.eventstruct.validateEvents(self.funcspec.vars + \
                                            self.funcspec.auxvars + \
                                            ['t'], eventslist)
            termevtimes = {}
            nontermevtimes = {}
            for evname, ev in eventslist:
                numevs = shape(Evtimes[evname])[-1]
                if numevs == 0:
                    continue
                if ev.activeFlag:
                    if numevs > 1:
                        print "Event info:", Evtimes[evname]
                    assert numevs <= 1, ("Internal error: more than one "
                                     "terminal event of same type found")
                    # For safety, we should assert that this event
                    # also appears in termevents, but we don't
                    if Evtimes[evname][0] in termevtimes.keys():
                        # append event name to this warning
                        warning_ix = termevtimes[Evtimes[evname][0]]
                        self.diagnostics.warnings[warning_ix][1][1].append(evname)
                    else:
                        # make new termevtime entry for the new warning
                        termevtimes[Evtimes[evname][0]] = \
                                   len(self.diagnostics.warnings)
                        self.diagnostics.warnings.append((W_TERMEVENT,
                                         (Evtimes[evname][0],
                                         [evname])))
                else:
                    for ev in range(numevs):
                        if Evtimes[evname][ev] in nontermevtimes.keys():
                            # append event name to this warning
                            warning_ix = nontermevtimes[Evtimes[evname][ev]]
                            self.diagnostics.warnings[warning_ix][1][1].append(evname)
                        else:
                            # make new nontermevtime entry for the new warning
                            nontermevtimes[Evtimes[evname][ev]] = \
                                                len(self.diagnostics.warnings)
                            self.diagnostics.warnings.append((W_NONTERMEVENT,
                                             (Evtimes[evname][ev],
                                              [evname])))
        termcount = 0
        earliest_termtime = self.indepvariable.depdomain[1]
        for (w,i) in self.diagnostics.warnings:
            if w == W_TERMEVENT or w == W_TERMSTATEBD:
                termcount += 1
                if i[0] < earliest_termtime:
                    earliest_termtime = i[0]
        # now delete any events found after the earliest terminal event, if any
        if termcount > 0:
            warn_temp = []
            for (w,i) in self.diagnostics.warnings:
                if i[0] <= earliest_termtime:
                    warn_temp.append((w,i))
            self.diagnostics.warnings = warn_temp
        self.indepvariable.depdomain.set([self.indepvariable.depdomain[0],
                                          earliest_termtime])
        for v in tempvars.values():
            v.indepdomain.set(self.indepvariable.depdomain.get())
##                print 'Time interval adjusted according to %s: %s' % \
##                      (self._warnmessages[w], str(i[0])+", "+ str(i[1]))
        # build event pointset information (reset previous trajectory's)
        self.trajevents = {}
        for (evname, ev) in eventslist:
            evpt = Evpoints[evname]
            if evpt == []:
                self.trajevents[evname] = None
            else:
                evpt = transpose(array(evpt))
                self.trajevents[evname] = Pointset({
                                'coordnames': sortedDictKeys(tempvars),
                                'indepvarname': 't',
                                'coordarray': evpt,
                                'indepvararray': Evtimes[evname],
                                'indepvartype': self.indepvartype})
        if not self.defined:
            self._register(self.variables)
        self.validateSpec()
        self.defined = True
        return Trajectory(trajname, tempvars.values(),
                          abseps=self._abseps, globalt0=self.globalt0,
                          checklevel=self.checklevel,
                          FScompatibleNames=self._FScompatibleNames,
                          FScompatibleNamesInv=self._FScompatibleNamesInv,
                          events=self.trajevents,
                          modelNames=self.name,
                          modelEventStructs=self.eventstruct)


    def AuxVars(self, t, xdict, pdict=None, asarray=True):
        """asarray is an unused, dummy argument for compatibility with
        Model.AuxVars"""
        x = sortedDictValues(filteredDict(xdict, self.funcspec.vars))
        if pdict is None:
            pdict = self.pars
        p = sortedDictValues(pdict)
        i = _pollInputs(sortedDictValues(self.inputs), t, self.checklevel)
        return apply(getattr(self, self.funcspec.auxspec[1]), [t, x, p+i])

    def haveJacobian_pars(self):
        """Report whether generator has an explicit user-specified Jacobian
        with respect to pars associated with it."""
        return 'Jacobian_pars' in self.funcspec.auxfns

    def haveJacobian(self):
        """Report whether generator has an explicit user-specified Jacobian
        associated with it."""
        return 'Jacobian' in self.funcspec.auxfns


    def set(self, **kw):
        """Set ExplicitFnGen parameters"""
        if remain(kw.keys(), self._validKeys) != []:
            raise KeyError("Invalid keys in argument")
        if 'globalt0' in kw:
            # pass up to generic treatment for this
            ctsGen.set(self, globalt0=kw['globalt0'])
        if 'checklevel' in kw:
            # pass up to generic treatment for this
            ctsGen.set(self, checklevel=kw['checklevel'])
        if 'abseps' in kw:
            # pass up to generic treatment for this
            ctsGen.set(self, abseps=kw['abseps'])
        # optional keys for this call are
        #   ['pars', 'tdomain', 'xdomain', 'pdomain']
        if 'xdomain' in kw:
            for k_temp, v in kw['xdomain'].iteritems():
                k = self._FScompatibleNames(k_temp)
                if k in self.funcspec.vars+self.funcspec.auxvars:
                    if isinstance(v, _seq_types):
                        assert len(v) == 2, \
                               "Invalid size of domain specification for "+k
                        if v[0] >= v[1]:
                            raise PyDSTool_ValueError('xdomain values must be'
                                                      'in order of increasing '
                                                      'size')
                    elif isinstance(v, _num_types):
                        pass
                    else:
                        raise PyDSTool_TypeError('Invalid type for xdomain spec'
                                                 ' '+k)
                    self.xdomain[k] = v
                else:
                    raise ValueError('Illegal variable name')
                try:
                    self.variables[k].depdomain.set(v)
                except TypeError:
                    raise TypeError('xdomain must be a dictionary of variable'
                                      ' names -> valid interval 2-tuples or '
                                      'singletons')
                for ev in self.eventstruct.events.values():
                    ev.xdomain[k] = v
        if 'pdomain' in kw:
            for k_temp, v in kw['pdomain'].iteritems():
                k = self._FScompatibleNames(k_temp)
                if k in self.funcspec.pars:
                    if isinstance(v, _seq_types):
                        assert len(v) == 2, \
                               "Invalid size of domain specification for "+k
                        if v[0] >= v[1]:
                            raise PyDSTool_ValueError('pdomain values must be'
                                                      'in order of increasing '
                                                      'size')
                        else:
                            self.pdomain[k] = copy(v)
                    elif isinstance(v, _num_types):
                        self.pdomain[k] = [v, v]
                    else:
                        raise PyDSTool_TypeError('Invalid type for pdomain spec'
                                                 ' '+k)
                else:
                    raise ValueError('Illegal parameter name')
                try:
                    self.parameterDomains[k].depdomain.set(v)
                except TypeError:
                    raise TypeError('pdomain must be a dictionary of parameter'
                                      ' names -> valid interval 2-tuples or '
                                      'singletons')
                for ev in self.eventstruct.events.values():
                    ev.pdomain[k] = v
        if 'tdata' in kw:
            self.tdata = kw['tdata']
        if 'tdomain' in kw:
            self.tdomain = kw['tdomain']
            self.indepvariable.indepdomain.set(self.tdomain)
        if self.tdomain[0] > self.tdata[0]:
            if self.indepvariable.indepdomain.contains(self.tdata[0]) == uncertain:
                self.diagnostics.warnings.append((W_UNCERTVAL,
                                                  (self.tdata[0],self.tdomain)))
            else:
                print 'tdata cannot be specified below smallest '\
                      'value in tdomain\n (possibly due to uncertain bounding).'\
                      ' It has been automatically adjusted from\n ', self.tdata[0], \
                      'to', self.tdomain[0], '(difference of', \
                      self.tdomain[0]-self.tdata[0], ')'
            self.tdata[0] = self.tdomain[0]
        if self.tdomain[1] < self.tdata[1]:
            if self.indepvariable.indepdomain.contains(self.tdata[1]) == uncertain:
                self.diagnostics.warnings.append((W_UNCERTVAL,
                                                  (self.tdata[1],self.tdomain)))
            else:
                print 'tdata cannot be specified above largest '\
                      'value in tdomain\n (possibly due to uncertain bounding).'\
                      ' It has been automatically adjusted from\n ', \
                      self.tdomain[1], 'to', \
                      self.tdomain[1], '(difference of', \
                      self.tdata[1]-self.tdomain[1], ')'
            self.tdata[1] = self.tdomain[1]
        self.indepvariable.depdomain.set(self.tdata)
        if 'ics' in kw:
            for k_temp, v in kw['ics'].iteritems():
                k = self._FScompatibleNames(k_temp)
                if k in self.funcspec.vars+self.funcspec.auxvars:
                    self._xdatadict[k] = ensurefloat(v)
                else:
                    raise ValueError('Illegal variable name')
            self.initialconditions.update(self._xdatadict)
        if 'pars' in kw:
            if not self.pars:
                raise ValueError('No pars were declared for this object'
                                   ' at initialization.')
            for k_temp, v in kw['pars'].iteritems():
                k = self._FScompatibleNames(k_temp)
                if k in self.pars:
                    cval = self.parameterDomains[k].contains(v)
                    if self.checklevel < 3:
                        if cval is not notcontained:
                            self.pars[k] = ensurefloat(v)
                            if cval is uncertain and self.checklevel == 2:
                                print 'Warning: Parameter value at bound'
                        else:
                            raise PyDSTool_ValueError('Parameter value out of '
                                                      'bounds')
                    else:
                        if cval is contained:
                            self.pars[k] = ensurefloat(v)
                        elif cval is uncertain:
                            raise PyDSTool_UncertainValueError('Parameter value'
                                                               ' at bound')
                        else:
                            raise PyDSTool_ValueError('Parameter value out of'
                                                      ' bounds')
                else:
                    raise PyDSTool_AttributeError('Illegal parameter name')


    def validateSpec(self):
        ctsGen.validateSpec(self)
        try:
            for v in self.variables.values():
                assert isinstance(v, Variable)
            assert not self.inputs
        except AssertionError:
            print 'Invalid system specification'
            raise


    def __del__(self):
        ctsGen.__del__(self)


# Register this Generator with the database

symbolMapDict = {}
# in future, provide appropriate mappings for libraries math,
# random, etc. (for now it's left to FuncSpec)
theGenSpecHelper.add(ExplicitFnGen, symbolMapDict, 'python', 'ExpFuncSpec')
