# Supplementary material for: Hybrid Models and Biological Model Reduction with PyDSTool
Source: PLoS Comput Biol. 2012 Aug 9;8(8):e1002628. doi: 10.1371/journal.pcbi.1002628 (PMC3415397; doi:10.1371/journal.pcbi.1002628)
Supplement: Text S4 — Complete source code for the PyDSTool package (version 0.88.120504). Includes API documentation and help files linking to web pages. This file is identical to the current public release on Sourceforge.net. (ZIP) [file pcbi.1002628.s004.zip › PyDSTool/Generator/ExtrapolateTable.py]

# Interpolated lookup table with extrapolated end points
from __future__ import division

from allimports import *
from baseclasses import ctsGen, theGenSpecHelper
from PyDSTool.utils import *
from PyDSTool.common import *

# Other imports
from numpy import Inf, NaN, isfinite, sometrue, alltrue, float64, array
from scipy import polyfit
import math, random
from copy import copy, deepcopy

# -----------------------------------------------------------------------------

class ExtrapolateTable(ctsGen):
    """Data lookup table with piecewise linear or piecewise constant interpolation."""

    def __init__(self, kw):
        try:
            self.tdata = kw['tdata']
            self._xdatadict = {}
            for k, v in dict(kw['ics']).iteritems():
                self._xdatadict[str(k)] = v
            self.foundKeys = 2
            # check for other, invalid keys (but currently just ignored)
        except KeyError:
            raise PyDSTool_KeyError('Keywords missing in argument')

        if 'npts' in kw:
            self.npts = kw['npts']
            if self.npts is None:
                self.npts = -1
            self.foundKeys +=1
        else:
            self.npts = -1

        tlen = len(self.tdata)
        if self.npts > 1:
            lidx = min(tlen,self.npts)
            if lidx <= 1 or lidx == tlen:
                tl = self.tdata
                th = self.tdata
            else:
                tl = self.tdata[0:lidx]
                th = self.tdata[-lidx-1:-1]
        else:
            tl = self.tdata
            th = self.tdata
            lidx = -1
        self._lapx = {}
        self._hapx = {}

        for x in self._xdatadict:
            if lidx > 1:
                self._lapx[x] = polyfit(tl, self._xdatadict[x][0:lidx], 1)
                self._hapx[x] = polyfit(th, self._xdatadict[x][-lidx-1:-1], 1)
            else:
                self._lapx[x] = polyfit(tl, self._xdatadict[x], 1)
                self._hapx[x] = self._lapx[x]

        if 'lotime' in kw:
            assert kw['lotime'] < self.tdata[0]
            loT = kw['lotime']
            for x in self._xdatadict:
                if tlen == 1:
                    newloval = self._xdatadict[x][0]
                else:
                    newloval = self._lapx[x][0]*loT + self._xdatadict[x][0]
                    #newloval = (self._xdatadict[x][1] - self._xdatadict[x][0])/(self.tdata[1] - self.tdata[0])*loT
                    #+ self._xdatadict[x][0]
                if isinstance(self._xdatadict[x], list):
                    self._xdatadict[x] = [newloval] + self._xdatadict[x]
                else:
                    temp = self._xdatadict[x].tolist()
                    self._xdatadict[x] = array([newloval] + temp)
            self.foundKeys += 1

        if 'hitime' in kw:
            assert kw['hitime'] > self.tdata[-1]
            hiT = kw['hitime']
            for x in self._xdatadict:
                if tlen == 1:
                    newhival = self._xdatadict[x][-1]
                else:
                    newhival = self._hapx[x][0]*hiT + self._xdatadict[x][-1]
                    #newhival = (self._xdatadict[x][-2] - self._xdatadict[x][-1])/(self.tdata[-2] - self.tdata[-1])*hiT
                    #+ self._xdatadict[x][-1]
                if isinstance(self._xdatadict[x], list):
                    self._xdatadict[x] = self._xdatadict[x] + [newhival]
                else:
                    temp = self._xdatadict[x].tolist()
                    self._xdatadict[x] = array(temp + [newhival])
            self.foundKeys += 1

        if 'lotime' in kw:
            if isinstance(self.tdata, list):
                self.tdata = [kw['lotime']] + self.tdata
            else:
                temp = self.tdata.tolist()
                self.tdata = [kw['lotime']] + temp

        if 'hitime' in kw:
            if isinstance(self.tdata, list):
                self.tdata = self.tdata + [kw['hitime']]
            else:
                temp = self.tdata.tolist()
                self.tdata = temp + [kw['hitime']]

        self.tdata = array(self.tdata)

        self.tdomain = extent(self.tdata)
        self.xdomain = {}
        for x in self._xdatadict:
            self.xdomain[x] = extent(self._xdatadict[x])
        ctsGen.__init__(self, kw)
        self.funcspec = {}
        if 'vars' in kw:
            raise PyDSTool_KeyError('vars option invalid for extrapolated table class')
        if 'auxvars' in kw:
            raise PyDSTool_KeyError('auxvars option invalid for extrapolated table class')
        if 'tdomain' in kw:
            raise PyDSTool_KeyError('tdomain option invalid for extrapolated table class')
        if 'xdomain' in kw:
            raise PyDSTool_KeyError('xdomain option invalid for extrapolated table class')
        if 'pdomain' in kw:
            raise PyDSTool_KeyError('pdomain option invalid for extrapolated table class')
        if 'ttype' in kw:
            raise PyDSTool_KeyError('ttype option invalid for extrapolated table class')
        # hack to allow xtype to run
        kw['varspecs'] = {}.fromkeys(self._xdatadict, '')
        self._kw_process_dispatch(['varspecs', 'xtype'], kw)
        del kw['varspecs']
        self.foundKeys -= 1
        if 'method' in kw:
            if kw['method']=='linear':
                interp=interp1d
            elif kw['method']=='constant':
                interp=interp0d
            else:
                raise ValueError("Invalid interpolation method")
            self.foundKeys += 1
        else:
            # default to piecewise linear interpolation
            interp=interp1d
        for x in self._xdatadict:
            self.funcspec[x] = Pointset({'coordarray': self._xdatadict[x],
                                         'coordtype': float64,
                                         'indepvararray': self.tdata,
                                         'indepvartype': float64,
                                         'indepvarname': 't',
                                         'coordnames': x})
        self._needKeys.extend(['tdata', 'ics'])
        self._optionalKeys.extend(['method','lotime','hitime','npts'])
        self.indepvartype = float
        self.checkArgs(kw)
        self.indepvariable = Variable(listid, Interval('t_domain',
                                                       self.indepvartype,
                                              self.tdomain, self._abseps),
                             Interval('t', self.indepvartype,
                                      extent(self.tdata),
                                      self._abseps), 't')
        self._register(self.indepvariable)
        for x in self._xdatadict:
            self.variables[x] = Variable(interp(copy(self.tdata),
                                          self.funcspec[x].toarray()), 't',
                                  Interval(x, self.xtype[x], self.xdomain[x],
                                           self._abseps), x)
        self._register(self.variables)
        self.dimension = len(self._xdatadict)
        self.validateSpec()
        self.defined = True


    def compute(self, trajname):
        return Trajectory(trajname, [copy(v) for v in self.variables.values()],
                          abseps=self._abseps, globalt0=self.globalt0,
                          checklevel=self.checklevel,
                          FScompatibleNames=self._FScompatibleNames,
                          FScompatibleNamesInv=self._FScompatibleNamesInv,
                          modelNames=self.name,
                          modelEventStructs=self.eventstruct)

    def set(self, **kw):
        if 'abseps' in kw:
            # pass up to generic treatment for this
            ctsGen.set(self, abseps=kw['abseps'])
            for x in self._xdatadict:
                self.variables[x] = Variable(interp(copy(self.tdata),
                                          self.funcspec[x].toarray()), 't',
                                  Interval(x, self.xtype[x], self.xdomain[x],
                                           self._abseps), x)
        if 'checklevel' in kw:
            # pass up to generic treatment for this
            ctsGen.set(self, checklevel=kw['checklevel'])
        if 'globalt0' in kw:
            # pass up to generic treatment for this
            ctsGen.set(self, globalt0=kw['globalt0'])

    def validateSpec(self):
        ctsGen.validateSpec(self)
        try:
            assert isoutputcts(self.indepvariable)
            for v in self.variables.values():
                assert isinstance(v, Variable)
            assert not self.inputs
        except AssertionError:
            print 'Invalid system specification'
            raise


    def __del__(self):
        ctsGen.__del__(self)


# Register this Generator with the database

symbolMapDict = {}
# in future, provide appropriate mappings for libraries math,
# random, etc. (for now it's left to FuncSpec)
theGenSpecHelper.add(ExtrapolateTable, symbolMapDict, 'python')
