# Supplementary material for: Hybrid Models and Biological Model Reduction with PyDSTool
Source: PLoS Comput Biol. 2012 Aug 9;8(8):e1002628. doi: 10.1371/journal.pcbi.1002628 (PMC3415397; doi:10.1371/journal.pcbi.1002628)
Supplement: Text S4 — Complete source code for the PyDSTool package (version 0.88.120504). Includes API documentation and help files linking to web pages. This file is identical to the current public release on Sourceforge.net. (ZIP) [file pcbi.1002628.s004.zip › PyDSTool/Generator/ImplicitFnGen.py]

# Implicit function generator
from __future__ import division

from allimports import *
from baseclasses import ctsGen, theGenSpecHelper
from PyDSTool.utils import *
from PyDSTool.common import *
from PyDSTool.Interval import uncertain

# Other imports
from numpy import Inf, NaN, isfinite, sometrue, alltrue, array, \
     transpose, shape
import math, random
from copy import copy, deepcopy
try:
    # use pscyo JIT byte-compiler optimization, if available
    import psyco
    HAVE_PSYCO = True
except ImportError:
    HAVE_PSYCO = False


class ImplicitFnGen(ctsGen):
    """Implicitly defined functional-form trajectory generator.
    """
    _validKeys = ['globalt0', 'xdomain', 'tdata', 'tdomain', 'checklevel',
                   'name', 'ics', 'pars', 'algparams', 'pdomain', 'abseps']
    _needKeys = ctsGen._needKeys + ['varspecs', 'ics']
    _optionalKeys = ctsGen._optionalKeys + ['tdomain', 'pars', 'pdomain', 'xdomain',
                                  'xtype', 'auxvars', 'vars', 'events',
                                  'algparams', 'fnspecs', 'tdata']

    def __init__(self, kw):
        ctsGen.__init__(self, kw)
        dispatch_list = ['varspecs', 'tdomain', 'tdata', 'xtype', 'xdomain',
                         'ics', 'allvars', 'pars', 'pdomain', 'fnspecs',
                         'algparams', 'target']
        if 'inputs' in kw:
            raise PyDSTool_KeyError("inputs option invalid for ImplicitFnGen "
                                    "class")
        self.funcspec = ImpFuncSpec(self._kw_process_dispatch(dispatch_list, kw))
        self.indepvartype = float
        for s in self.funcspec.spec[0]:
            if s.find('x[') > -1:
                raise ValueError('Variable values cannot depend on '
                            'other variables in implicit function specs -- '
                            'in function:\n'+s)
        if 'solvemethod' in self.algparams:
            if self.algparams['solvemethod'] not in _implicitSolveMethods:
                raise PyDSTool_ValueError('Invalid implicit solver type')
        # Holder and interface for events
        self.eventstruct = EventStruct()
        if 'events' in kw:
            raise PyDSTool_ValueError('ImplicitFnGen does not presently' \
                                      ' support events')
##            self._addEvents(kw['events'])
##            assert self.eventstruct.getLowLevelEvents() == [], \
##               "Can only pass high level events to ImplicitFnGen objects"
##            assert self.eventstruct.query(['highlevel', 'varlinked']) == [], \
##               "Only non-variable linked events are valid for this class"
##            self.foundKeys += 1
        self.checkArgs(kw)
        self.newTempVars()
        self._generate_ixmaps()


    def newTempVars(self):
        self.indepvariable = Variable(listid, Interval('t_domain',
                                                       self.indepvartype,
                                        self.tdomain, self._abseps),
                                      Interval('t', self.indepvartype,
                                               self.tdata, self._abseps),
                                      't')
        if not self.defined:
            self._register(self.indepvariable)
        for x in self.funcspec.vars + self.funcspec.auxvars:
            try:
                xinterval=Interval(x, self.xtype[x], self.xdomain[x], self._abseps)
            except KeyError, e:
                raise PyDSTool_KeyError('Mismatch between declared variables'
                                 ' and xspecs: ' + str(e))
            # placeholder variable so that this class can be
            # copied before it is defined (listid function is a dummy)
            self.variables[x] = Variable(None, self.indepvariable.depdomain,
                                         xinterval, x)


    def compute(self, trajname, ics=None):
        """Attach specification functions to callable interface."""

        assert self.funcspec.targetlang == 'python', \
               ('Wrong target language for functional specification. '
                'Python needed for this class')
        assert isinstance(self.funcspec, ImpFuncSpec), ('ImplicitFnGen'
                                    ' requires ImpFuncSpec type to proceed')
        # repeat this check (made in __init__) in case events were added since
        assert self.eventstruct.getLowLevelEvents() == [], \
               "Can only pass high level events to ImplicitFnGen objects"
        assert self.eventstruct.query(['highlevel', 'varlinked']) == [], \
               "Only non-variable linked events are valid for this class"
        if ics is not None:
            self.set(ics=ics)
        # set some defaults for implicit function
        if 'solvemethod' in self.algparams:
            if self.algparams['solvemethod'] not in _implicitSolveMethods:
                raise PyDSTool_ValueError('Invalid implicit solver type')
        else:
            self.algparams['solvemethod'] = 'fsolve'
        if self.algparams['solvemethod'] in _1DimplicitSolveMethods and \
           self.dimension > 1:
            raise PyDSTool_TypeError('Inappropriate implicit solver for '
                                     'non-scalar system')
        if 'atol' not in self.algparams:
            self.algparams['atol'] = 1e-8
        if 'maxnumiter' not in self.algparams:
            self.algparams['maxnumiter'] = 100
        if self.defined:
            # reset variables
            self.newTempVars()
        self.setEventICs(self.initialconditions, self.globalt0)
        tempfs = deepcopy(self.funcspec)
        tempvars = copyVarDict(self.variables)
        # make unique fn for this trajectory
        tempspec = makeUniqueFn(copy(tempfs.spec[0]), 7, self.name)
        tempfs.spec = tempspec
        # test supplied code
        try:
            exec tempspec[0] in globals()
        except:
            print 'Error in supplied functional specification code'
            raise
        # set up implicit function: utils.makeImplicitFunction gets
        # called finally in Variable.addMethods() method.
        tempfs.algparams.update(self.algparams)
        if self.haveJacobian():
            tempfs.algparams['jac'] = self.funcspec.auxfns['Jacobian']
        else:
            tempfs.algparams['jac'] = None
        tempfs.algparams['pars'] = sortedDictValues(self.pars)
        if self.dimension == 1 and \
           self.algparams['solvemethod'] in _1DimplicitSolveMethods:
            tempfs.algparams['x0'] = sortedDictValues(self.initialconditions,
                                                  self.funcspec.vars)[0]
        else:
            tempfs.algparams['x0'] = sortedDictValues(self.initialconditions,
                                                  self.funcspec.vars)
        tempfs.algparams['impfn_name'] = "impfn_" + timestamp(7)
##        tempfs.algparams['impfn_name'] = "impfn"
        # create wrapper functions around implicit function, for each variable
        for x in self.funcspec.vars:
            x_ix = self.funcspec.vars.index(x)
            funcname = "_mapspecfn_" + x + "_" + timestamp(7)
            funcstr = "def " + funcname + "(self, t):\n\treturn " \
                    + tempfs.algparams['impfn_name'] + "(self, t)"
            if self.dimension > 1:
                funcstr += "[" + str(x_ix) + "]\n"
            else:
                funcstr += "\n"
            # make output fn of each variable the entry in the output from the
            # same implicit function.
            # initial conditions aren't needed beyond algparams['x0']
            tempvars[x].setOutput((funcname,funcstr), tempfs,
                                  self.globalt0, self._var_namemap)
        if self.funcspec.auxvars != []:
            # make unique fn for this trajectory
            tempauxspec = makeUniqueFn(copy(tempfs.auxspec[0]), 7, self.name)
            tempfs.auxspec = tempauxspec
        for a in self.funcspec.auxvars:
            a_ix = self.funcspec.auxvars.index(a)
            funcname = "_mapspecfn_" + a + "_" + timestamp(7)
            funcstr = "def " + funcname + "(self, t):\n\treturn "
            if len(self.funcspec.auxvars) == 1:
                # we'll only go through this once!
                funcstr += tempauxspec[1] + "(self, t, [v(t) " \
                      + "for v in self._refvars], " \
                      + repr(sortedDictValues(self.pars)) \
                      + ")[0]\n"
            else:
                funcstr += tempauxspec[1] + "(self, t, [v(t) " \
                      + "for v in self._refvars], " \
                      + repr(sortedDictValues(self.pars)) \
                      + ")[" + str(a_ix) + "]\n"
            # initial conditions aren't needed beyond algparams['x0']
            tempvars[a].setOutput((funcname, funcstr), tempfs,
                                        self.globalt0, self.funcspec.auxvars,
                                        None,
                                        sortedDictValues(tempvars,
                                                         self.funcspec.vars))
        self.diagnostics.clearWarnings()
        self.diagnostics.clearErrors()
        if self.eventstruct.getHighLevelEvents():
            raise PyDSTool_ValueError('ImplicitFnGen does not presently' \
                                      ' support events')
##        # Find any events in tdomain, and adjust tdomain in case they
##        # are terminal
##        eventslist = self.eventstruct.query(['highlevel', 'active',
##                                             'notvarlinked'])
##        termevents = self.eventstruct.query(['term'], eventslist)
##        if eventslist != []:
##            Evts = []
##            for evix in xrange(len(eventslist)):
##                (evname, ev) = eventslist[evix]
##                evsfound = ev.searchForEvents(self.indepvariable.depdomain.get(),
##                                              parDict=self.pars,
##                                              vars=tempvars,
##                                              checklevel=self.checklevel)
##                Evts.append([evinfo[0] for evinfo in evsfound])
##        if eventslist != []:
##            self.eventstruct.resetHighLevelEvents(self.indepvariable.depdomain[0],
##                                                  eventslist)
##            self.eventstruct.validateEvents(self.funcspec.vars + \
##                                            self.funcspec.auxvars + \
##                                            ['t'], eventslist)
##            termevtimes = {}
##            nontermevtimes = {}
##            for evix in xrange(len(eventslist)):
##                numevs = shape(Evts[evix])[-1]
##                if numevs == 0:
##                    continue
##                if eventslist[evix][1].activeFlag:
##                    if numevs > 1:
##                        print "Event info:", Evts[evix]
##                    assert numevs <= 1, ("Internal error: more than one "
##                                     "terminal event of same type found")
##                    # For safety, we should assert that this event
##                    # also appears in termevents, but we don't
##                    evname = eventslist[evix][0]
##                    if Evts[evix][0] in termevtimes.keys():
##                        # append event name to this warning
##                        warning_ix = termevtimes[Evts[evix][0]]
##                        self.diagnostics.warnings[warning_ix][1][1].append(evname)
##                    else:
##                        # make new termevtime entry for the new warning
##                        termevtimes[Evts[evix][0]] = len(self.diagnostics.warnings)
##                        self.diagnostics.warnings.append((W_TERMEVENT,
##                                         (Evts[evix][0],
##                                         [eventslist[evix][0]])))
##                else:
##                    for ev in range(numevs):
##                        if Evts[evix][ev] in nontermevtimes.keys():
##                            # append event name to this warning
##                            warning_ix = nontermevtimes[Evts[evix][ev]]
##                            self.diagnostics.warnings[warning_ix][1][1].append(evname)
##                        else:
##                            # make new nontermevtime entry for the new warning
##                            nontermevtimes[Evts[evix][ev]] = \
##                                                        len(self.diagnostics.warnings)
##                            self.diagnostics.warnings.append((W_NONTERMEVENT,
##                                             (Evts[evix][ev],
##                                              [eventslist[evix][0]])))
##        termcount = 0
##        earliest_termtime = self.indepvariable.depdomain[1]
##        for (w,i) in self.diagnostics.warnings:
##            if w == W_TERMEVENT or w == W_TERMSTATEBD:
##                termcount += 1
##                if i[0] < earliest_termtime:
##                    earliest_termtime = i[0]
##        # now delete any events found after the earliest terminal event, if any
##        if termcount > 0:
##            warn_temp = []
##            for (w,i) in self.diagnostics.warnings:
##                if i[0] <= earliest_termtime:
##                    warn_temp.append((w,i))
##            self.diagnostics.warnings = warn_temp
##        self.indepvariable.depdomain.set([self.indepvariable.depdomain[0],
##            earliest_termtime])
##        for v in tempvars.values():
##            v.indepdomain.set(self.indepvariable.depdomain.get())
####                print 'Time interval adjusted according to %s: %s' % \
####                      (self._warnmessages[w], str(i[0])+", "+ str(i[1]))
        if not self.defined:
            self._register(self.variables)
        #self.validateSpec()
        self.defined = True
        return Trajectory(trajname, tempvars.values(),
                          abseps=self._abseps, globalt0=self.globalt0,
                          checklevel=self.checklevel,
                          FScompatibleNames=self._FScompatibleNames,
                          FScompatibleNamesInv=self._FScompatibleNamesInv,
                          modelNames=self.name,
                          modelEventStructs=self.eventstruct)

    def haveJacobian_pars(self):
        """Report whether generator has an explicit user-specified Jacobian
        with respect to pars associated with it."""
        return 'Jacobian_pars' in self.funcspec.auxfns

    def haveJacobian(self):
        """Report whether generator has an explicit user-specified Jacobian
        associated with it."""
        return 'Jacobian' in self.funcspec.auxfns


    def set(self, **kw):
        """Set ImplicitFnGen parameters"""
        if remain(kw.keys(), self._validKeys) != []:
            raise KeyError("Invalid keys in argument")
        if 'globalt0' in kw:
            # pass up to generic treatment for this
            ctsGen.set(self, globalt0=kw['globalt0'])
        if 'checklevel' in kw:
            # pass up to generic treatment for this
            ctsGen.set(self, checklevel=kw['checklevel'])
        if 'abseps' in kw:
            # pass up to generic treatment for this
            ctsGen.set(self, abseps=kw['abseps'])
        # optional keys for this call are ['pars', 'tdomain', 'xdomain', 'pdomain']
        if 'xdomain' in kw:
            for k_temp, v in kw['xdomain'].iteritems():
                k = self._FScompatibleNames(k_temp)
                if k in self.funcspec.vars+self.funcspec.auxvars:
                    if isinstance(v, _seq_types):
                        assert len(v) == 2, \
                               "Invalid size of domain specification for "+k
                        if v[0] >= v[1]:
                            raise PyDSTool_ValueError('xdomain values must be'
                                                      'in order of increasing '
                                                      'size')
                    elif isinstance(v, _num_types):
                        pass
                    else:
                        raise PyDSTool_TypeError('Invalid type for xdomain spec'
                                                 ' '+k)
                    self.xdomain[k] = v
                else:
                    raise ValueError('Illegal variable name')
                try:
                    self.variables[k].depdomain.set(v)
                except TypeError:
                    raise TypeError('xdomain must be a dictionary of variable'
                                      ' names -> valid interval 2-tuples or '
                                      'singletons')
        if 'tdata' in kw:
            self.tdata = kw['tdata']
        if 'tdomain' in kw:
            self.tdomain = kw['tdomain']
            self.indepvariable.indepdomain.set(self.tdomain)
        if self.tdomain[0] > self.tdata[0]:
            if self.indepvariable.indepdomain.contains(self.tdata[0]) == uncertain:
                self.diagnostics.warnings.append((W_UNCERTVAL,
                                                  (self.tdata[0],self.tdomain)))
            else:
                print 'tdata cannot be specified below smallest '\
                      'value in tdomain\n (possibly due to uncertain bounding).'\
                      ' It has been automatically adjusted from\n ', self.tdata[0], \
                      'to', self.tdomain[0], '(difference of', \
                      self.tdomain[0]-self.tdata[0], ')'
            self.tdata[0] = self.tdomain[0]
        if self.tdomain[1] < self.tdata[1]:
            if self.indepvariable.indepdomain.contains(self.tdata[1]) == uncertain:
                self.diagnostics.warnings.append((W_UNCERTVAL,
                                                  (self.tdata[1],self.tdomain)))
            else:
                print 'tdata cannot be specified above largest '\
                      'value in tdomain\n (possibly due to uncertain bounding).'\
                      ' It has been automatically adjusted from\n ', \
                      self.tdomain[1], 'to', \
                      self.tdomain[1], '(difference of', \
                      self.tdata[1]-self.tdomain[1], ')'
            self.tdata[1] = self.tdomain[1]
        self.indepvariable.depdomain.set(self.tdata)
        if 'pdomain' in kw:
            for k_temp, v in kw['pdomain'].iteritems():
                k = self._FScompatibleNames(k_temp)
                if k in self.funcspec.pars:
                    if isinstance(v, _seq_types):
                        assert len(v) == 2, \
                               "Invalid size of domain specification for "+k
                        if v[0] >= v[1]:
                            raise PyDSTool_ValueError('pdomain values must be'
                                                      'in order of increasing '
                                                      'size')
                        else:
                            self.pdomain[k] = copy(v)
                    elif isinstance(v, _num_types):
                        self.pdomain[k] = [v, v]
                    else:
                        raise PyDSTool_TypeError('Invalid type for pdomain spec'
                                                 ' '+k)
                else:
                    raise ValueError('Illegal parameter name')
                try:
                    self.parameterDomains[k].depdomain.set(v)
                except TypeError:
                    raise TypeError('pdomain must be a dictionary of parameter'
                                      ' names -> valid interval 2-tuples or '
                                      'singletons')
        if 'ics' in kw:
            for k_temp, v in kw['ics'].iteritems():
                k = self._FScompatibleNames(k_temp)
                if k in self.funcspec.vars+self.funcspec.auxvars:
                    self._xdatadict[k] = ensurefloat(v)
                else:
                    raise ValueError('Illegal variable name')
            self.initialconditions.update(self._xdatadict)
        if 'pars' in kw:
            if not self.pars:
                raise ValueError('No pars were declared for this object'
                                   ' at initialization.')
            for k_temp, v in kw['pars'].iteritems():
                k = self._FScompatibleNames(k_temp)
                if k in self.pars:
                    cval = self.parameterDomains[k].contains(v)
                    if self.checklevel < 3:
                        if cval is not notcontained:
                            self.pars[k] = ensurefloat(v)
                            if cval is uncertain and self.checklevel == 2:
                                print 'Warning: Parameter value at bound'
                        else:
                            raise PyDSTool_ValueError('Parameter value out of bounds')
                    else:
                        if cval is contained:
                            self.pars[k] = ensurefloat(v)
                        elif cval is uncertain:
                            raise PyDSTool_UncertainValueError('Parameter value at bound')
                        else:
                            raise PyDSTool_ValueError('Parameter value out of bounds')
                else:
                    raise PyDSTool_AttributeError('Illegal parameter name')
        if 'algparams' in kw:
            for k, v in kw['algparams'].iteritems():
                self.algparams[k] = v
        if 'solvemethod' in self.algparams:
            if self.algparams['solvemethod'] not in _implicitSolveMethods:
                raise PyDSTool_ValueError('Invalid implicit solver type')


    def validateSpec(self):
        ctsGen.validateSpec(self)
        try:
            for v in self.variables.values():
                assert isinstance(v, Variable)
            assert not self.inputs
        except AssertionError:
            print 'Invalid system specification'
            raise


    def __del__(self):
        ctsGen.__del__(self)


# Register this Generator with the database

symbolMapDict = {}
# in future, provide appropriate mappings for libraries math,
# random, etc. (for now it's left to FuncSpec)
theGenSpecHelper.add(ImplicitFnGen, symbolMapDict, 'python', 'ImpFuncSpec')
