# Supplementary material for: Hybrid Models and Biological Model Reduction with PyDSTool
Source: PLoS Comput Biol. 2012 Aug 9;8(8):e1002628. doi: 10.1371/journal.pcbi.1002628 (PMC3415397; doi:10.1371/journal.pcbi.1002628)
Supplement: Text S4 — Complete source code for the PyDSTool package (version 0.88.120504). Includes API documentation and help files linking to web pages. This file is identical to the current public release on Sourceforge.net. (ZIP) [file pcbi.1002628.s004.zip › PyDSTool/Generator/LookupTable.py]

# Lookup table
from __future__ import division

from allimports import *
from baseclasses import discGen, theGenSpecHelper
from PyDSTool.utils import *
from PyDSTool.common import *

# Other imports
from numpy import Inf, NaN, isfinite, sometrue, alltrue
import math, random
from copy import copy, deepcopy

# -----------------------------------------------------------------------------

class LookupTable(discGen):
    """Lookup table trajectory with no interpolation.

    Independent and dependent variables may be integers or floats."""

    def __init__(self, kw):
        try:
            self.tdata = kw['tdata']
            self._xdatadict = {}
            for k, v in dict(kw['ics']).iteritems():
                self._xdatadict[str(k)] = v
            self.foundKeys = 2
            # check for other, invalid keys (but currently just ignored)
        except KeyError:
            raise PyDSTool_KeyError('Invalid keyword passed')
        self.tdomain = self.tdata
        discGen.__init__(self, kw)
        self._needKeys.extend(['tdata', 'ics'])
        # return values unused (side effects only)
        # hack to allow xtype to run
        kw['varspecs'] = {}.fromkeys(self._xdatadict, '')
        self._kw_process_dispatch(['varspecs', 'ttype', 'xtype'], kw)
        del kw['varspecs']
        self.foundKeys -= 1
        self.funcspec = {}
        if 'vars' in kw:
            raise PyDSTool_KeyError("vars option invalid for lookup table "
                                    "class")
        if 'auxvars' in kw:
            raise PyDSTool_KeyError("auxvars option invalid for lookup table "
                                    "class")
        for x in self._xdatadict:
            self.funcspec[x] = Pointset({'coordarray': self._xdatadict[x],
                                         'coordtype': self.xtype[x],
                                         'indepvararray': self.tdata,
                                         'indepvartype': self.indepvartype,
                                         'indepvarname': 't',
                                         'coordnames': x})

        self.checkArgs(kw)
        self.indepvariable = Variable(listid, {'t_domain': self.tdomain},
                             {'t': self.tdata}, 't')
        self._register(self.indepvariable)
        for x in self._xdatadict:
            self.variables[x] = Variable(self.funcspec[x],
                                         {'t': copy(self.indepvariable.depdomain)},
                                         {x: self.funcspec[x].toarray()}, x)
        self._register(self.variables)
        self.dimension = len(self._xdatadict)
        self.validateSpec()
        self.defined = True


    def compute(self, trajname):
        if self.defined:
            #self.validateSpec()
            self.diagnostics.clearWarnings()
            self.diagnostics.clearErrors()
        return Trajectory(trajname, [copy(v) for v in self.variables.values()],
                          abseps=self._abseps, globalt0=self.globalt0,
                          checklevel=self.checklevel,
                          FScompatibleNames=self._FScompatibleNames,
                          FScompatibleNamesInv=self._FScompatibleNamesInv,
                          modelNames=self.name,
                          modelEventStructs=self.eventstruct)

    def validateSpec(self):
        discGen.validateSpec(self)
        try:
            assert isoutputdiscrete(self.indepvariable)
            for v in self.variables.values():
                assert isinstance(v, Variable)
            assert not self.inputs
        except AssertionError:
            print 'Invalid system specification'
            raise


    def __del__(self):
        discGen.__del__(self)


# Register this Generator with the database

symbolMapDict = {}
# in future, provide appropriate mappings for libraries math,
# random, etc. (for now it's left to FuncSpec)
theGenSpecHelper.add(LookupTable, symbolMapDict, 'python')
