# Supplementary material for: Hybrid Models and Biological Model Reduction with PyDSTool
Source: PLoS Comput Biol. 2012 Aug 9;8(8):e1002628. doi: 10.1371/journal.pcbi.1002628 (PMC3415397; doi:10.1371/journal.pcbi.1002628)
Supplement: Text S4 — Complete source code for the PyDSTool package (version 0.88.120504). Includes API documentation and help files linking to web pages. This file is identical to the current public release on Sourceforge.net. (ZIP) [file pcbi.1002628.s004.zip › PyDSTool/Generator/Makefile]

# Makefile to perform housekeeping operations for PyDSTool distributions
# - Change newlines in files to unix format
# - Remove .o, .so, ~ files, etc. and any errant .svn directories (for release)
#
# Erik Sherwood (sherwood@cam) 16OCT06

.PHONY: clean cleanup unixify

# Remove object files, bytecode
clean:
	rm -rf *.so *.o *.pyc *~

cleanup:
	rm -rf *.pyc *~ *.so dop853_* dopri853_temp radau5_temp radau5_* auto_temp auto_* fort.*
	rm -rf .svn
	rm -f .DS_Stor*


# Change newlines to unix format
# Endings: .txt, .py, .c, .f, .cc, .h, .hh, .html .csh .sh .c.dev .dat .py.lib .py.works .out .i 
# Plain files: README, Makefile, makefile

unixify:
	chmod u+x convert2unix.sh ; \
	find . \( -name '*.txt' -o -name '*.py' -o -name '*.c' -o -name '*.f' -o -name '*.cc' -o -name '*.h' -o -name '*.hh' -o -name '*.html' -o -name '*.csh' -o -name '*.sh' -o -name '*.c.dev' -o -name '*.dat' -o -name '*.py.lib' -o -name '*.py.works' -o -name '*.out' -o -name '*.i' -o -name 'Makefile' -o -name 'makefile' -o -name 'README' \) -exec ./convert2unix.sh '{}' \; 
