# Supplementary material for: Hybrid Models and Biological Model Reduction with PyDSTool
Source: PLoS Comput Biol. 2012 Aug 9;8(8):e1002628. doi: 10.1371/journal.pcbi.1002628 (PMC3415397; doi:10.1371/journal.pcbi.1002628)
Supplement: Text S4 — Complete source code for the PyDSTool package (version 0.88.120504). Includes API documentation and help files linking to web pages. This file is identical to the current public release on Sourceforge.net. (ZIP) [file pcbi.1002628.s004.zip › PyDSTool/Generator/MapSystem.py]

# MapSystem
# For the MapSystem class, maps have an explicit "time" step, generating
#  values for x at a specifc "time". Purely abstract time (i.e., iteration
#  steps) is represented using integers. (We could make LookupTable a
#  0-param sequence of maps with explicit time range?)
from __future__ import division

from allimports import *
from baseclasses import Generator, discGen, theGenSpecHelper, \
     auxfn_container, _pollInputs
from PyDSTool.utils import *
from PyDSTool.common import *
from PyDSTool.Variable import Variable
from PyDSTool.Trajectory import Trajectory
from PyDSTool.Points import Pointset
from PyDSTool.Interval import uncertain

# Other imports
from numpy import Inf, NaN, isfinite, sometrue, alltrue, array, transpose, \
     concatenate
import math, random, types
from copy import copy, deepcopy
try:
    import psyco
    HAVE_PSYCO = True
except ImportError:
    HAVE_PSYCO = False


class MapSystem(discGen):
    """Discrete dynamical systems, as maps (difference equations).

    """
    _validKeys = ['globalt0', 'xdomain', 'tdata', 'tdomain', 'checklevel',
                     'ics', 'pars', 'inputs', 'pdomain', 'abseps']
    _needKeys = discGen._needKeys + ['varspecs']
    _optionalKeys = discGen._optionalKeys + ['tdomain', 'xdomain', 'inputs', 'tdata',
                          'ics', 'events', 'system', 'ignorespecial',
                          'auxvars', 'vars', 'fnspecs', 'ttype', 'xtype',
                          'tstep', 'checklevel', 'pars', 'pdomain',
                          'vfcodeinsert_start', 'vfcodeinsert_end',
                          'enforcebounds', 'activatedbounds', 'reuseterms']

    def __init__(self, kw):
        discGen.__init__(self, kw)
        self.diagnostics._errmessages[E_COMPUTFAIL] = 'Computation of trajectory failed'
        # user auxiliary function interface
        self.auxfns = auxfn_container(self)
        dispatch_list = ['varspecs', 'tdomain', 'ttype', 'tdata', 'tstep',
                          'inputs', 'ics', 'allvars', 'xtype', 'pars',
                          'xdomain', 'reuseterms', 'algparams', 'pdomain',
                          'system', 'fnspecs', 'vfcodeinserts', 'ignorespecial']
        # process keys and build func spec
        self.funcspec = RHSfuncSpec(self._kw_process_dispatch(dispatch_list,
                                                              kw))
        self._kw_process_events(kw)
        self.checkArgs(kw)
        tindepdomain = Interval('t_domain', self.indepvartype, self.tdomain,
                                self._abseps)
        tdepdomain = Interval('t', self.indepvartype, self.tdata, self._abseps)
        self.indepvariable = Variable(listid, tindepdomain, tdepdomain, 't')
        self._register(self.indepvariable)
        for xname in self.funcspec.vars + self.funcspec.auxvars:
            # Add a temporary dependent variable domain, for validation testing
            # during integration
            self.variables[xname] = Variable(indepdomain=tdepdomain,
                                         depdomain=Interval(xname,
                                                          self.xtype[xname],
                                                          self.xdomain[xname],
                                                          self._abseps))
        self._register(self.variables)
        self._generate_ixmaps()
        # Introduce any python-specified code to the local namespace
        self.addMethods()
        # all registration completed
        self.validateSpec()


    def addMethods(self):
        # Add the auxiliary function specs to this Generator's namespace
        for auxfnname in self.funcspec._pyauxfns:
            fninfo = self.funcspec._pyauxfns[auxfnname]
            if not hasattr(self, fninfo[1]):
                # user-defined auxiliary functions
                # (built-ins are provided explicitly)
                if self._solver:
                    fnstr = fninfo[0].replace(self._solver.name, 'ds._solver')
##                    self._funcreg[self._solver.name] = self._solver
                else:
                    fnstr = fninfo[0]
                try:
                    exec fnstr
                except:
                    print 'Error in supplied auxiliary function code'
                self._funcreg[fninfo[1]] = ('self', fnstr)
                setattr(self, fninfo[1], types.MethodType(locals()[fninfo[1]],
                                                           self,
                                                           self.__class__))
                # user auxiliary function interface wrapper
                try:
                    uafi_code = self.funcspec._user_auxfn_interface[auxfnname]
                    try:
                        exec uafi_code
                    except:
                        print 'Error in auxiliary function wrapper'
                        raise
                    setattr(self.auxfns, auxfnname,
                            types.MethodType(locals()[auxfnname], self.auxfns,
                                         auxfn_container))
                    self._funcreg[auxfnname] = ('', uafi_code)
                except KeyError:
                    # not a user-defined aux fn
                    pass
            # bind all the auxfns here
            if HAVE_PSYCO:
                psyco.bind(getattr(self, fninfo[1]))
                try:
                    psyco.bind(self.auxfns[auxfnname])
                except KeyError:
                    # not a user-defined aux fn
                    pass
        if self.funcspec.targetlang == 'python':
            # Add the spec function to this Generator's namespace
            fninfo = self.funcspec.spec
            if self._solver:
                fnstr = fninfo[0].replace(self._solver.name, 'ds._solver')
            else:
                fnstr = fninfo[0]
            try:
                exec fnstr
            except:
                print 'Error in supplied functional specification code'
                raise
            self._funcreg[fninfo[1]] = ('self', fnstr)
            setattr(self, fninfo[1], types.MethodType(locals()[fninfo[1]],
                                                               self,
                                                               self.__class__))
            if HAVE_PSYCO and not self._solver:
                psyco.bind(getattr(self, fninfo[1]))
            # Add the auxiliary spec function (if present) to this
            # Generator's namespace
            if self.funcspec.auxspec != '':
                fninfo = self.funcspec.auxspec
                if self._solver:
                    fnstr = fninfo[0].replace(self._solver.name, 'ds._solver')
                else:
                    fnstr = fninfo[0]
                try:
                    exec fnstr
                except:
                    print 'Error in supplied auxiliary variable code'
                    raise
                self._funcreg[fninfo[1]] = ('self', fnstr)
                setattr(self, fninfo[1], types.MethodType(locals()[fninfo[1]],
                                                               self,
                                                               self.__class__))
                if HAVE_PSYCO and not self._solver:
                    psyco.bind(getattr(self, fninfo[1]))


    # Method for pickling protocol (setstate same as default)
    def __getstate__(self):
        d = copy(self.__dict__)
        for fname, finfo in self._funcreg.iteritems():
            try:
                del d[fname]
            except KeyError:
                pass
        # delete user auxiliary function interface
        try:
            del d['auxfns']
        except KeyError:
            pass
        return d


    def __setstate__(self, state):
        self.__dict__.update(state)
        if self._funcreg != {}:
            self.auxfns = auxfn_container(self)
            self.addMethods()


    def haveJacobian_pars(self):
        """Report whether generator has an explicit user-specified Jacobian
        with respect to pars associated with it."""
        return 'Jacobian_pars' in self.funcspec.auxfns


    def haveJacobian(self):
        """Report whether map system has an explicit user-specified Jacobian
        associated with it."""
        return 'Jacobian' in self.funcspec.auxfns


    def checkInitialConditions(self, checkauxvars=False):
        for xname, val in self.initialconditions.iteritems():
            if xname not in self.funcspec.vars and not checkauxvars:
                # auxvars do not need initial conditions unless
                # explicitly requested (e.g. for user call to RHS
                # function of C code vector field before trajectory
                # has been computed)
                continue
            try:
                if not isfinite(val):
                    raise ValueError("Initial condition for "+xname+" has been "
                                    "incorrectly initialized")
            except TypeError:
                print "Found: ", val
                print "of type: ", type(val)
                raise TypeError("Invalid type for %s`s initial"%xname \
                                + "condition value")
            if not self.contains(self.variables[xname].depdomain,
                                 val, self.checklevel):
                print "Bounds: ", self.variables[xname].depdomain.get()
                print "Variable value: ", val
                raise ValueError("Initial condition for "+xname+" has been "
                                   "set outside of prescribed bounds")


    def set(self, **kw):
        """Set map system parameters"""
        if remain(kw.keys(), self._validKeys) != []:
            raise KeyError("Invalid keys in argument")
        if 'globalt0' in kw:
            # pass up to generic treatment for this
            discGen.set(self, globalt0=kw['globalt0'])
        if 'checklevel' in kw:
            # pass up to generic treatment for this
            discGen.set(self, checklevel=kw['checklevel'])
        if 'abseps' in kw:
            # pass up to generic treatment for this
            discGen.set(self, abseps=kw['abseps'])
        # optional keys for this call are ['pars', 'tdomain', 'ics',
        #   'algparams', 'tdata', 'xdomain', 'inputs', 'pdomain']
        if 'ics' in kw:
            for k_temp, v in kw['ics'].iteritems():
                k = self._FScompatibleNames(k_temp)
                if k in self.funcspec.vars+self.funcspec.auxvars:
                    self._xdatadict[k] = ensurefloat(v)
                else:
                    raise ValueError('Illegal variable name, %s'%k)
            self.initialconditions.update(self._xdatadict)
        tchange = False
        if 'tdata' in kw:
            self.tdata = kw['tdata']
            tchange = True
        if 'tdomain' in kw:
            self.tdomain = kw['tdomain']
            self.indepvariable.indepdomain.set(self.tdomain)
            tchange = True
        if tchange:
            if self.tdomain[0] > self.tdata[0]:
                if self.indepvariable.indepdomain.contains(self.tdata[0]) == uncertain:
                    self.diagnostics.warnings.append((W_UNCERTVAL,
                                                      (self.tdata[0],self.tdomain)))
                else:
                    print 'tdata cannot be specified below smallest '\
                          'value in tdomain\n (possibly due to uncertain bounding).'\
                          ' It has been automatically adjusted from\n ', \
                          self.tdata[0], 'to', self.tdomain[0], '(difference of', \
                          self.tdomain[0]-self.tdata[0], ')'
                self.tdata[0] = self.tdomain[0]
            if self.tdomain[1] < self.tdata[1]:
                if self.indepvariable.indepdomain.contains(self.tdata[1]) == uncertain:
                    self.diagnostics.warnings.append((W_UNCERTVAL,
                                                      (self.tdata[1],self.tdomain)))
                else:
                    print 'tdata cannot be specified above largest '\
                          'value in tdomain\n (possibly due to uncertain bounding).'\
                          ' It has been automatically adjusted from\n ', \
                          self.tdomain[1], 'to', \
                          self.tdomain[1], '(difference of', \
                          self.tdata[1]-self.tdomain[1], ')'
                self.tdata[1] = self.tdomain[1]
            self.indepvariable.depdomain.set(self.tdata)
        if 'xdomain' in kw:
            for k_temp, v in kw['xdomain'].iteritems():
                k = self._FScompatibleNames(k_temp)
                if k in self.funcspec.vars+self.funcspec.auxvars:
                    if isinstance(v, _seq_types):
                        assert len(v) == 2, \
                               "Invalid size of domain specification for "+k
                        if v[0] >= v[1]:
                            raise PyDSTool_ValueError('xdomain values must be'
                                                      'in order of increasing '
                                                      'size')
                        else:
                            self.xdomain[k] = copy(v)
                    elif isinstance(v, _num_types):
                        self.xdomain[k] = [v, v]
                    else:
                        raise PyDSTool_TypeError('Invalid type for xdomain spec'
                                                 ' '+k)
                    self.xdomain[k] = v
                else:
                    raise ValueError('Illegal variable name')
                try:
                    self.variables[k].depdomain.set(v)
                except TypeError:
                    raise TypeError('xdomain must be a dictionary of variable'
                                      ' names -> valid interval 2-tuples or '
                                      'singletons')
                try:
                    evs = self.eventstruct.events.values()
                except AttributeError:
                    evs = []
                for ev in evs:
                    ev.xdomain[k] = v
        if 'pdomain' in kw:
            for k_temp, v in kw['pdomain'].iteritems():
                k = self._FScompatibleNames(k_temp)
                if k in self.funcspec.pars:
                    if isinstance(v, _seq_types):
                        assert len(v) == 2, \
                               "Invalid size of domain specification for "+k
                        if v[0] >= v[1]:
                            raise PyDSTool_ValueError('pdomain values must be'
                                                      'in order of increasing '
                                                      'size')
                        else:
                            self.pdomain[k] = copy(v)
                    elif isinstance(v, _num_types):
                        self.pdomain[k] = [v, v]
                    else:
                        raise PyDSTool_TypeError('Invalid type for pdomain spec'
                                                 ' '+k)
                else:
                    raise ValueError('Illegal parameter name')
                try:
                    self.parameterDomains[k].depdomain.set(v)
                except TypeError:
                    raise TypeError('xdomain must be a dictionary of parameter'
                                      ' names -> valid interval 2-tuples or '
                                      'singletons')
                try:
                    evs = self.eventstruct.events.values()
                except AttributeError:
                    evs = []
                for ev in evs:
                    ev.pdomain[k] = self.pdomain[k]
        if 'pars' in kw:
            assert self.numpars > 0, ('No pars were declared for this '
                                      'model')
            for k_temp, v in kw['pars'].iteritems():
                k = self._FScompatibleNames(k_temp)
                if k in self.pars:
                    cval = self.parameterDomains[k].contains(v)
                    if self.checklevel < 3:
                        if cval is not notcontained:
                            self.pars[k] = ensurefloat(v)
                            if cval is uncertain and self.checklevel == 2:
                                print 'Warning: Parameter value at bound'
                        else:
                            raise PyDSTool_ValueError('Parameter value out of bounds')
                    else:
                        if cval is contained:
                            self.pars[k] = ensurefloat(v)
                        elif cval is uncertain:
                            raise PyDSTool_UncertainValueError('Parameter value at bound')
                        else:
                            raise PyDSTool_ValueError('Parameter value out of bounds')
                else:
                    raise PyDSTool_ValueError('Illegal parameter name')
            # pass on parameter changes to embedded system, if present
            if self._solver:
                try:
                    shared_pars = intersect(kw['pars'].keys(), self._solver.pars)
                except AttributeError:
                    # no pars for this kind of solver
                    pass
                else:
                    if shared_pars != []:
                        self._solver.set(pars=filteredDict(kw['pars'], shared_pars))
        if 'inputs' in kw:
            assert self.inputs, ('Cannot provide inputs after '
                                             'initialization without them')
            inputs = copy(kw['inputs'])
            _inputs = {}
            if isinstance(inputs, Trajectory):
                # extract the variables
                _inputs = self._FScompatibleNames(inputs.variables)
            elif isinstance(inputs, Variable):
                _inputs = {self._FScompatibleNames(inputs.name): inputs}
            elif isinstance(inputs, Pointset):
                # turn into Variables
                for n in inputs.coordnames:
                    x_array = inputs[n]
                    nFS = self._FScompatibleNames(n)
                    _inputs[nFS] = \
                           Variable(interp1d(inputs.indepvararray,
                                                       x_array), 't',
                                         Interval(nFS, float, extent(x_array),
                                                  abseps=self._abseps),
                                         name=n)  # keep original name here
            elif isinstance(inputs, dict):
                _inputs = self._FScompatibleNames(inputs)
                # ensure values are Variables
                for v in _inputs.values():
                    if not isinstance(v, Variable):
                        raise TypeError("Invalid specification of inputs")
            else:
                raise TypeError("Invalid specification of inputs")
            if _inputs:
                for i in _inputs:
                    assert i in self.inputs, 'Incorrect input name provided'
                    self.inputs[i] = _inputs[i]
                # re-calc inputs ixmaps
                self._generate_ixmaps('inputs')
            self._extInputsChanged = True
        if 'inputs_t0' in kw:
            assert self.inputs, ('Cannot provide inputs after '
                                'initialization without them')
            inputs_t0 = self._FScompatibleNames(kw['inputs_t0'])
            for iname, t0 in inputs_t0.items():
                self.inputs[iname]._internal_t_offset = t0
            self._extInputsChanged = True


    def compute(self, trajname, ics=None):
        assert self.funcspec.targetlang == 'python', \
               ('Wrong target language for functional specification. '
                'Python needed for this class')
        assert isinstance(self.funcspec, RHSfuncSpec), ('Map system '
                                    'requires RHSfuncSpec type to proceed')
        self.diagnostics.clearWarnings()
        self.diagnostics.clearErrors()
        if ics is not None:
            self.set(ics=ics)
        xnames = self._var_ixmap  # ensures correct order
        # wrap up each dictionary initial value as a singleton list
        alltData = [self.indepvariable.depdomain[0]]
        allxDataDict = dict(zip(xnames, map(listid,
                                   sortedDictValues(self.initialconditions,
                                                    self.funcspec.vars))))
        rhsfn = getattr(self,self.funcspec.spec[1])
        # Check i.c.'s are well defined (finite)
        self.checkInitialConditions()
        self.setEventICs(self.initialconditions, self.globalt0)
        ic = sortedDictValues(self.initialconditions, self.funcspec.vars)
        plist = sortedDictValues(self.pars)
        extralist = copy(plist)
        ilist = []
        if self.inputs:
            # inputVarList is a list of Variables
            listend = self.numpars + len(self.inputs)
            inputVarList = sortedDictValues(self.inputs)
            try:
                for f in inputVarList:
                    f.diagnostics.clearWarnings()
                    ilist.append(f(alltData[0], self.checklevel))
            except AssertionError:
                print 'External input call has t out of range: t = ', \
                    self.indepvariable.depdomain[0]
                print 'Maybe checklevel is 3 and initial time is not', \
                            'completely inside valid time interval'
                raise
            except ValueError:
                print 'External input call has value out of range: t = ', \
                      self.indepvariable.depdomain[0]
                for f in inputVarList:
                    if f.diagnostics.hasWarnings():
                        print 'External input %s out of range:' % f.name
                        print '   t = ', repr(f.diagnostics.warnings[-1][0]), ', ', \
                              f.name, ' = ', repr(f.diagnostics.warnings[-1][1])
                raise
        else:
            listend = self.numpars
            inputVarList = []
        extralist.extend(ilist)
        precevents = self.eventstruct.query(['precise'])
        if precevents != []:
            raise PyDSTool_ValueError('precise events are not valid for map systems')
        eventslist = self.eventstruct.query(['highlevel', 'active',
                                             'notvarlinked'])
        termevents = self.eventstruct.query(['term'], eventslist)
                # initialize event info dictionaries
        Evtimes = {}
        Evpoints = {}
        for (evname, ev) in eventslist:
            Evtimes[evname] = []
            Evpoints[evname] = []
        if eventslist != []:
            if self._for_hybrid_DS:
                # self._for_hybrid_DS is set internally by HybridModel class
                # to ensure not to reset events, because they may be about to
                # flag on first step if previous hybrid state was the same
                # generator and, for example, two variables are synchronizing
                # so that their events get very close together.
                # Just reset the starttimes of these events
                for evname, ev in eventslist:
                    ev.starttime = self.indepvariable.depdomain[0]
            else:
                self.eventstruct.resetHighLevelEvents(self.indepvariable.depdomain[0],
                                                  eventslist)
            self.eventstruct.validateEvents(self.funcspec.vars + \
                                            self.funcspec.auxvars + \
                                            ['t'], eventslist)

        # per-iteration storage of variable data (initial values are irrelevant)
        xDataDict = {}
        # storage of all auxiliary variable data
        allaDataDict = {}
        anames = self.funcspec.auxvars
        avals = apply(getattr(self,self.funcspec.auxspec[1]),
                      [self.indepvariable.depdomain[0],
                       sortedDictValues(self.initialconditions,
                                        self.funcspec.vars),
                       extralist])
        for aix in range(len(anames)):
            aname = anames[aix]
            allaDataDict[aname] = [avals[aix]]
        # temp storage of first time at which terminal events found
        # (this is used for keeping the correct end point of new mesh)
        first_found_t = None
        tmesh = self.indepvariable.depdomain.sample(self.tstep,
                                        strict=False,
                                        avoidendpoints=self.checklevel>2)
        # Main loop
        breakwhile = False
        success = False
        x = ic
        notdone = True
        # did i=0 for initial condition already
        i = 1
        while notdone:
            t = tmesh[i]
            ## COMPUTE NEXT STATE y from x
            try:
                y = rhsfn(t, x, extralist)
            except:
                print "Error in calling right hand side function:"
                self.showSpec()
                raise
            for xi in xrange(self.dimension):
                xDataDict[xnames[xi]] = y[xi]
                if not self.contains(self.variables[xnames[xi]].depdomain,
                                 y[xi], self.checklevel):
                    self.diagnostics.warnings.append((W_TERMSTATEBD,
                                    (t, xnames[xi], y[xi],
                                     self.variables[xnames[xi]].depdomain)))
                    breakwhile = True
                    break  # for loop
            if breakwhile:
                notdone = False
                continue
            avals = apply(getattr(self,self.funcspec.auxspec[1]), [t,
                            sortedDictValues(xDataDict),
                            extralist])
            if eventslist != []:
                dataDict = copy(xDataDict)
                dataDict['t'] = t
                evsflagged = self.eventstruct.pollHighLevelEvents(None,
                                                            dataDict,
                                                            self.pars,
                                                            eventslist)
                termevsflagged = filter(lambda e: e in evsflagged, termevents)
                nontermevsflagged = filter(lambda e: e not in termevsflagged,
                                           evsflagged)
                # register any non-terminating events in the warnings list
                if len(nontermevsflagged) > 0:
                    evnames = [ev[0] for ev in nontermevsflagged]
                    self.diagnostics.warnings.append((W_NONTERMEVENT,
                                 (t, evnames)))
                    for evname in evnames:
                        Evtimes[evname].append(t)
                        xv = y
                        av = array(avals)
                        Evpoints[evname].append(concatenate((xv, av)))
                if termevsflagged != []:
                    # active terminal event flagged at this time point
                    # register the event in the warnings
                    evnames = [ev[0] for ev in termevsflagged]
                    self.diagnostics.warnings.append((W_TERMEVENT, \
                                             (t, evnames)))
                    for evname in evnames:
                        Evtimes[evname].append(t)
                        xv = y
                        av = array(avals)
                        Evpoints[evname].append(concatenate((xv, av)))
                    notdone = False
                    # ?? if continue here then won't add the event point to the
                    # trajectory values being constructed!
                    #continue
            alltData.append(t)
            for xi in range(self.dimension):
                allxDataDict[xnames[xi]].append(y[xi])
            for aix in range(len(anames)):
                aname = anames[aix]
                allaDataDict[aname].append(avals[aix])
            try:
                extralist[self.numpars:listend] = [apply(f,
                                                [t, self.checklevel]) \
                                              for f in inputVarList]
            except ValueError:
                print 'External input call caused value out of range error:', \
                      't = ', t
                for f in inputVarList:
                    if f.hasWarnings():
                        print 'External input variable %s out of range:' % f.name
                        print '   t = ', repr(f.diagnostics.warnings[-1][0]), ', ', \
                              f.name, ' = ', repr(f.diagnostics.warnings[-1][1])
                raise
            except AssertionError:
                print 'External input call caused t out of range error: t = ', t
                raise
            if i >= len(tmesh) - 1:
                notdone = False
            else:
                i += 1
                x = y
        # update success flag
        success = not notdone
        # Check that any terminal events found terminated the code correctly
        if first_found_t is not None:
            assert self.diagnostics.warnings[-1][0] == W_TERMEVENT, ("Event finding code "
                                        "for terminal event failed")
        # Package up computed trajectory in Variable variables
        # Add external inputs warnings to self.dignostics.warnings, if any
        for f in inputVarList:
            for winfo in f.diagnostics.warnings:
                self.diagnostics.warnings.append((W_NONTERMSTATEBD,
                                     (winfo[0], f.name, winfo[1],
                                      f.depdomain)))
        # check for non-unique terminal event
        termcount = 0
        for (w,i) in self.diagnostics.warnings:
            if w == W_TERMEVENT or w == W_TERMSTATEBD:
                termcount += 1
                if termcount > 1:
                    self.diagnostics.errors.append((E_NONUNIQUETERM,
                                                    (alltData[-1], i[1])))
##                print 'Time interval adjusted according to %s: %s' % \
##                      (self._warnmessages[w], str(i[0])+", "+ str(i[1]))
        # Create variables (self.variables contains no actual data)
        variables = copyVarDict(self.variables)
        # build event pointset information (reset previous trajectory's)
        self.trajevents = {}
        for (evname,  ev) in eventslist:
            evpt = Evpoints[evname]
            if evpt == []:
                self.trajevents[evname] = None
            else:
                evpt = transpose(array(evpt))
                self.trajevents[evname] = Pointset({'coordnames': xnames+anames,
                                'indepvarname': 't',
                                'coordarray': evpt,
                                'indepvararray': Evtimes[evname],
                                'indepvartype': self.variables[xnames[0]].indepvartype})
        for x in xnames:
            if len(alltData) > 1:
                variables[x] = Variable(Pointset({'coordnames': [x],
                               'coordarray': allxDataDict[x],
                               'coordtype': self.variables[x].coordtype,
                               'indepvarname': 't',
                               'indepvararray': alltData,
                               'indepvartype': self.variables[x].indepvartype}), 't', x, x)
            else:
                raise PyDSTool_ValueError("Fewer than 2 data points computed")
        for a in anames:
            if len(alltData) > 1:
                variables[a] = Variable(Pointset({'coordnames': [a],
                               'coordarray': allaDataDict[a],
                               'coordtype': self.variables[a].coordtype,
                               'indepvarname': 't',
                               'indepvararray': alltData,
                               'indepvartype': self.variables[a].indepvartype}), 't', a, a)
            else:
                raise PyDSTool_ValueError("Fewer than 2 data points computed")

        if success:
            #self.validateSpec()
            self.defined = True
            return Trajectory(trajname, variables.values(),
                              abseps=self._abseps, globalt0=self.globalt0,
                              checklevel=self.checklevel,
                              FScompatibleNames=self._FScompatibleNames,
                              FScompatibleNamesInv=self._FScompatibleNamesInv,
                              events=self.trajevents,
                              modelNames=self.name,
                              modelEventStructs=self.eventstruct)
        else:
            print 'Trajectory computation failed'
            self.diagnostics.errors.append((E_COMPUTFAIL,
                                            (t, self._errorcodes[errcode])))
            self.defined = False

    def Rhs(self, t, xdict, pdict=None, asarray=True):
        """asarray is an unused, dummy argument for compatibility with Model.Rhs"""
        # don't need to convert names to FS-compatible as they sort
        # the same
        x = sortedDictValues(filteredDict(xdict, self.funcspec.vars))
        if pdict is None:
            pdict = self.pars
        p = sortedDictValues(pdict)
        i = _pollInputs(sortedDictValues(self.inputs), t, self.checklevel)
        return apply(getattr(self,self.funcspec.spec[1]), [t, x, p+i])


    def Jacobian(self, t, xdict, pdict=None, asarray=True):
        """asarray is an unused, dummy argument for compatibility with
        Model.Jacobian"""
        if self.haveJacobian():
            x = sortedDictValues(filteredDict(xdict, self.funcspec.vars))
            if pdict is None:
                pdict = self.pars
            p = sortedDictValues(pdict)
            i = _pollInputs(sortedDictValues(self.inputs), t, self.checklevel)
            return apply(getattr(self,self.funcspec.auxfns["Jacobian"][1]), \
                         [t, x, p+i])
        else:
            raise PyDSTool_ExistError("Jacobian not defined")


    def JacobianP(self, t, xdict, pdict=None, asarray=True):
        """asarray is an unused, dummy argument for compatibility with
        Model.JacobianP"""
        if self.haveJacobian_pars():
            x = sortedDictValues(filteredDict(xdict, self.funcspec.vars))
            if pdict is None:
                pdict = self.pars
            p = sortedDictValues(pdict)
            i = _pollInputs(sortedDictValues(self.inputs), t, self.checklevel)
            return apply(getattr(self,self.funcspec.auxfns["Jacobian_pars"][1]), \
                        [t, x, p+i])
        else:
            raise PyDSTool_ExistError("Jacobian w.r.t. parameters not defined")


    def AuxVars(self, t, xdict, pdict=None, asarray=True):
        """asarray is an unused, dummy argument for compatibility with
        Model.AuxVars"""
        x = sortedDictValues(filteredDict(xdict, self.funcspec.vars))
        if pdict is None:
            pdict = self.pars
        p = sortedDictValues(pdict)
        i = _pollInputs(sortedDictValues(self.inputs), t, self.checklevel)
        return apply(getattr(self,self.funcspec.auxspec[1]), [t, x, p+i])


    def __del__(self):
        discGen.__del__(self)


# Register this Generator with the database

symbolMapDict = {}
# in future, provide appropriate mappings for libraries math,
# random, etc. (for now it's left to FuncSpec)
theGenSpecHelper.add(MapSystem, symbolMapDict, 'python')
