# Supplementary material for: Hybrid Models and Biological Model Reduction with PyDSTool
Source: PLoS Comput Biol. 2012 Aug 9;8(8):e1002628. doi: 10.1371/journal.pcbi.1002628 (PMC3415397; doi:10.1371/journal.pcbi.1002628)
Supplement: Text S4 — Complete source code for the PyDSTool package (version 0.88.120504). Includes API documentation and help files linking to web pages. This file is identical to the current public release on Sourceforge.net. (ZIP) [file pcbi.1002628.s004.zip › PyDSTool/Generator/ODEsystem.py]

# ODEsystem base class

from allimports import *
from baseclasses import ctsGen, theGenSpecHelper, auxfn_container
from PyDSTool.utils import *
from PyDSTool.common import *
from PyDSTool.Variable import Variable, iscontinuous
from PyDSTool.Trajectory import Trajectory
from PyDSTool.Points import Pointset
from PyDSTool.Interval import uncertain

# Other imports
from numpy import Inf, NaN, isfinite, sometrue, alltrue, array, arange, \
     zeros, float64, int32, transpose, shape
import math, random
import types
from copy import copy, deepcopy
try:
    # use pscyo JIT byte-compiler optimization, if available
    import psyco
    HAVE_PSYCO = True
except ImportError:
    HAVE_PSYCO = False


class ODEsystem(ctsGen):
    """Abstract class for ODE system solvers."""
    _validKeys = ['globalt0', 'xdomain', 'tdata', 'tdomain', 'checklevel',
                  'ics', 'pars', 'algparams', 'inputs', 'pdomain', 'abseps',
                  'inputs_t0']
    _needKeys = ctsGen._needKeys + ['varspecs']
    _optionalKeys = ctsGen._optionalKeys + ['tdomain', 'xdomain', 'xtype',
                                            'inputs', 'tdata',
                          'ics', 'events', 'compiler', 'enforcebounds',
                          'activatedbounds', 'checklevel', 'algparams',
                          'auxvars', 'vars', 'pars', 'fnspecs', 'pdomain',
                          'reuseterms', 'vfcodeinsert_start',
                          'vfcodeinsert_end', 'ignorespecial']

    def __init__(self, kw):
        ctsGen.__init__(self, kw)
        self.diagnostics._errmessages[E_COMPUTFAIL] = 'Integration failed'
        # user auxiliary function interface
        self.auxfns = auxfn_container(self)
        dispatch_list = ['varspecs', 'tdomain', 'tdata', 'inputs',
                        'ics', 'allvars', 'xtype', 'xdomain',
                        'reuseterms', 'algparams', 'pars', 'pdomain',
                        'fnspecs', 'target', 'vfcodeinserts', 'ignorespecial']
        # process keys and build func spec
        self.funcspec = RHSfuncSpec(self._kw_process_dispatch(dispatch_list,
                                                              kw))
        self.indepvartype = float
        for v in self.inputs.values():
            if not iscontinuous(v):
                raise ValueError("External inputs for ODE system must be "
                       "continuously defined")
        self._kw_process_events(kw)
        self.checkArgs(kw)
        tindepdomain = Interval('t_domain', self.indepvartype, self.tdomain,
                                self._abseps)
        tdepdomain = Interval('t', self.indepvartype, self.tdata, self._abseps)
        self.indepvariable = Variable(listid, tindepdomain, tdepdomain, 't')
        self._register(self.indepvariable)
        for xname in self.funcspec.vars + self.funcspec.auxvars:
            # Add a temporary dependent variable domain, for validation testing
            # during integration
            self.variables[xname] = Variable(indepdomain=tdepdomain,
                                             depdomain=Interval(xname,
                                                          self.xtype[xname],
                                                          self.xdomain[xname],
                                                          self._abseps))
        self._register(self.variables)
        self._generate_ixmaps()
        # Introduce any python-specified code to the local namespace
        self.addMethods()
        # all registration completed
        self.validateSpec()


    def prepDirection(self, dirn):
        """Common pre-integration tasks go here"""
        if dirn in ['f', 'forward', 1]:
            self._dircode = 1
            continue_integ = False
        elif dirn in ['b', 'backward', -1]:
            self._dircode = -1
            continue_integ = False
        elif dirn in ['c', 'continue', 0]:
            if self.defined and self._solver is not None:
                continue_integ = True
            else:
                # just treat as initial forwards integration
                continue_integ = False
                self._dircode = 1
        else:
            raise ValueError('Invalid direction code in argument')
        return continue_integ


    def addMethods(self, usePsyco=False):
        """Add Python-specific functions to this object's methods,
        accelerating them with psyco, if it is available."""

        # Add the auxiliary function specs to this Generator's namespace
        for auxfnname in self.funcspec._pyauxfns:
            fninfo = self.funcspec._pyauxfns[auxfnname]
            if not hasattr(self, fninfo[1]):
                # user-defined auxiliary functions
                # (built-ins are provided explicitly)
                try:
                    exec fninfo[0]
                except:
                    print 'Error in supplied auxiliary function code'
                self._funcreg[fninfo[1]] = ('self', fninfo[0])
                setattr(self, fninfo[1], types.MethodType(locals()[fninfo[1]],
                                                           self,
                                                           self.__class__))
                # user auxiliary function interface wrapper
                try:
                    uafi_code = self.funcspec._user_auxfn_interface[auxfnname]
                    try:
                        exec uafi_code
                    except:
                        print 'Error in auxiliary function wrapper'
                        raise
                    setattr(self.auxfns, auxfnname,
                            types.MethodType(locals()[auxfnname], self.auxfns,
                                         auxfn_container))
                    self._funcreg[auxfnname] = ('', uafi_code)
                except KeyError:
                    # not a user-defined aux fn
                    pass
            # bind all the auxfns here
            if HAVE_PSYCO and usePsyco:
                psyco.bind(getattr(self, fninfo[1]))
                try:
                    psyco.bind(self.auxfns[auxfnname])
                except KeyError:
                    # not a user-defined aux fn
                    pass
        # Add the spec function to this Generator's namespace if
        # target language is python (otherwise integrator exposes it anyway)
        if self.funcspec.targetlang == 'python':
            fninfo = self.funcspec.spec
            try:
                exec fninfo[0]
            except:
                print 'Error in supplied functional specification code'
                raise
            self._funcreg[fninfo[1]] = ('self', fninfo[0])
            setattr(self, fninfo[1], types.MethodType(locals()[fninfo[1]],
                                                           self,
                                                           self.__class__))
            if HAVE_PSYCO and usePsyco:
                psyco.bind(getattr(self, fninfo[1]))
            # Add the auxiliary spec function (if present) to this
            # Generator's namespace
            if self.funcspec.auxspec != '':
                fninfo = self.funcspec.auxspec
                try:
                    exec fninfo[0]
                except:
                    print 'Error in supplied auxiliary variable code'
                    raise
                self._funcreg[fninfo[1]] = ('self', fninfo[0])
                setattr(self, fninfo[1], types.MethodType(locals()[fninfo[1]],
                                                           self,
                                                           self.__class__))
                if HAVE_PSYCO and usePsyco:
                    psyco.bind(getattr(self, fninfo[1]))


    def haveJacobian(self):
        """Report whether ODE system has an explicit user-specified Jacobian
        associated with it."""
        return 'Jacobian' in self.funcspec.auxfns


    def haveJacobian_pars(self):
        """Report whether ODE system has an explicit user-specified Jacobian
        with respect to pars associated with it."""
        return 'Jacobian_pars' in self.funcspec.auxfns


    def haveMass(self):
        """Report whether ODE system has an explicit user-specified mass matrix
        associated with it."""
        return 'massMatrix' in self.funcspec.auxfns


    def checkInitialConditions(self, checkauxvars=False):
        for xname, val in self.initialconditions.iteritems():
            if xname not in self.funcspec.vars and not checkauxvars:
                # auxvars do not need initial conditions unless
                # explicitly requested (e.g. for user call to RHS
                # function of C code vector field before trajectory
                # has been computed)
                continue
            try:
                if not isfinite(val):
                    raise ValueError("Initial condition for "+xname+" has been "
                                    "incorrectly initialized")
            except TypeError:
                print "Found: ", val
                print "of type: ", type(val)
                raise TypeError("Invalid type for %s`s initial"%xname \
                                + "condition value")
            if not self.contains(self.variables[xname].depdomain,
                                 val, self.checklevel):
                print "Bounds: ", self.variables[xname].depdomain.get()
                print "Variable value: ", val
                raise ValueError("Initial condition for "+xname+" has been "
                                   "set outside of prescribed bounds")


    def set(self, **kw):
        """Set ODE system parameters"""
        if remain(kw.keys(), self._validKeys) != []:
            raise KeyError("Invalid keys in argument")
        if 'globalt0' in kw:
            # pass up to generic treatment for this
            ctsGen.set(self, globalt0=kw['globalt0'])
            # set this True so that can adjust the input time arrays
            # to new globalt0
            self._extInputsChanged = True
        if 'checklevel' in kw:
            # pass up to generic treatment for this
            ctsGen.set(self, checklevel=kw['checklevel'])
        if 'abseps' in kw:
            # pass up to generic treatment for this
            ctsGen.set(self, abseps=kw['abseps'])
        # optional keys for this call are ['pars', 'tdomain', 'ics',
        #   'algparams', 'tdata', 'xdomain', 'pdomain', 'inputs']
        if 'ics' in kw:
            for k_temp, v in kw['ics'].iteritems():
                k = self._FScompatibleNames(k_temp)
                if k in self.funcspec.vars+self.funcspec.auxvars:
                    self._xdatadict[k] = ensurefloat(v)
                else:
                    raise ValueError('Illegal variable name %s'%k)
            self.initialconditions.update(self._xdatadict)
        tchange = False
        if 'tdata' in kw:
            self.tdata = kw['tdata']
            tchange = True
        if 'tdomain' in kw:
            self.tdomain = kw['tdomain']
            self.indepvariable.indepdomain.set(self.tdomain)
            tchange = True
        if tchange:
            if self.tdomain[0] > self.tdata[0]:
                if self.indepvariable.indepdomain.contains(self.tdata[0]) == uncertain:
                    self.diagnostics.warnings.append((W_UNCERTVAL,
                                                      (self.tdata[0],self.tdomain)))
                else:
                    print 'tdata cannot be specified below smallest '\
                          'value in tdomain\n (possibly due to uncertain bounding).'\
                          ' It has been automatically adjusted from\n ', \
                          self.tdata[0], 'to', self.tdomain[0], '(difference of', \
                          self.tdomain[0]-self.tdata[0], ')'
                    if self._modeltag:
                        print 'Try reducing step size in model.'
                self.tdata[0] = self.tdomain[0]
            if self.tdomain[1] < self.tdata[1]:
                if self.indepvariable.indepdomain.contains(self.tdata[1]) == uncertain:
                    self.diagnostics.warnings.append((W_UNCERTVAL,
                                                      (self.tdata[1],self.tdomain)))
                else:
                    print 'tdata cannot be specified above largest '\
                          'value in tdomain\n (possibly due to uncertain bounding).'\
                          ' It has been automatically adjusted from\n ', \
                          self.tdomain[1], 'to', \
                          self.tdomain[1], '(difference of', \
                          self.tdata[1]-self.tdomain[1], ')'
                    if self._modeltag:
                        print 'Try reducing step size in model.'
                self.tdata[1] = self.tdomain[1]
            self.indepvariable.depdomain.set(self.tdata)
        if 'xdomain' in kw:
            for k_temp, v in kw['xdomain'].iteritems():
                k = self._FScompatibleNames(k_temp)
                if k in self.funcspec.vars+self.funcspec.auxvars:
                    if isinstance(v, _seq_types):
                        assert len(v) == 2, \
                               "Invalid size of domain specification for "+k
                        if v[0] >= v[1]:
                            raise PyDSTool_ValueError('xdomain values must be'
                                                      'in order of increasing '
                                                      'size')
                        else:
                            self.xdomain[k] = copy(v)
                    elif isinstance(v, _num_types):
                        self.xdomain[k] = [v, v]
                    else:
                        raise PyDSTool_TypeError('Invalid type for xdomain spec'
                                                 ' '+k)
                else:
                    raise ValueError('Illegal variable name')
                try:
                    self.variables[k].depdomain.set(v)
                except TypeError:
                    raise TypeError('xdomain must be a dictionary of variable'
                                      ' names -> valid interval 2-tuples or '
                                      'singletons')
                try:
                    evs = self.eventstruct.events.values()
                except AttributeError:
                    evs = []
                for ev in evs:
                    ev.xdomain[k] = self.xdomain[k]
        if 'pdomain' in kw:
            for k_temp, v in kw['pdomain'].iteritems():
                k = self._FScompatibleNames(k_temp)
                if k in self.funcspec.pars:
                    if isinstance(v, _seq_types):
                        assert len(v) == 2, \
                               "Invalid size of domain specification for "+k
                        if v[0] >= v[1]:
                            raise PyDSTool_ValueError('pdomain values must be'
                                                      'in order of increasing '
                                                      'size')
                        else:
                            self.pdomain[k] = copy(v)
                    elif isinstance(v, _num_types):
                        self.pdomain[k] = [v, v]
                    else:
                        raise PyDSTool_TypeError('Invalid type for pdomain spec'
                                                 ' '+k)
                else:
                    raise ValueError('Illegal parameter name')
                try:
                    self.parameterDomains[k].depdomain.set(v)
                except TypeError:
                    raise TypeError('xdomain must be a dictionary of parameter'
                                      ' names -> valid interval 2-tuples or '
                                      'singletons')
                try:
                    evs = self.eventstruct.events.values()
                except AttributeError:
                    evs = []
                for ev in evs:
                    ev.pdomain[k] = self.pdomain[k]
        if 'pars' in kw:
            for k_temp, v in kw['pars'].iteritems():
                k = self._FScompatibleNames(k_temp)
                if k in self.pars:
                    cval = self.parameterDomains[k].contains(v)
                    if self.checklevel < 3:
                        if cval is not notcontained:
                            self.pars[k] = ensurefloat(v)
                            if cval is uncertain and self.checklevel == 2:
                                print 'Warning: Parameter %s: value at bound'%str(k)
                        else:
                            raise PyDSTool_ValueError('Parameter %s: value out of bounds'%str(k))
                    else:
                        if cval is contained:
                            self.pars[k] = ensurefloat(v)
                        elif cval is uncertain:
                            raise PyDSTool_UncertainValueError('Parameter %s: value at bound'%str(k))
                        else:
                            raise PyDSTool_ValueError('Parameter %s: value out of bounds'%str(k))
                else:
                    raise PyDSTool_ValueError('Illegal parameter name '+str(k))
        if 'algparams' in kw:
            for k, v in kw['algparams'].iteritems():
                self.algparams[k] = v
                if k in ('eventActive', 'eventTol', 'eventDelay', 'eventDir', 'eventInt', 'eventTerm',
                         'maxbisect'):
                    raise ValueError("Use appropriate setX method in Generator.eventstruct")
        if 'inputs' in kw:
            assert self.inputs, ('Cannot provide inputs after '
                                'initialization without them')
            inputs = copy(kw['inputs'])
            _inputs = {}
            if isinstance(inputs, Trajectory):
                # extract the variables
                _inputs = self._FScompatibleNames(inputs.variables)
            elif isinstance(inputs, Variable):
                _inputs = {self._FScompatibleNames(inputs.name): inputs}
            elif isinstance(inputs, Pointset):
                # turn into Variables
                for n in inputs.coordnames:
                    x_array = inputs[n]
                    nFS = self._FScompatibleNames(n)
                    _input[nFS] = Variable(interp1d(inputs.indepvararray,
                                                    x_array), 't',
                                           Interval(nFS, float, extent(x_array),
                                                    abseps=self._abseps),
                                           name=n)
            elif isinstance(inputs, dict):
                _inputs = self._FScompatibleNames(inputs)
                # ensure values are Variables
                for v in _inputs.values():
                    if not isinstance(v, Variable):
                        raise TypeError("Invalid specification of inputs")
            else:
                raise TypeError("Invalid specification of inputs")
            for v in _inputs.values():
                if not iscontinuous(v):
                    raise ValueError("External inputs for ODE system must be "
                                     "continously defined")
            if _inputs:
                for i in _inputs:
                    assert i in self.inputs, 'Incorrect input name provided'
                    self.inputs[i] = _inputs[i]
                # re-calc inputs ixmaps
                self._generate_ixmaps('inputs')
            self._extInputsChanged = True
        if 'inputs_t0' in kw:
            assert self.inputs, ('Cannot provide inputs after '
                                'initialization without them')
            inputs_t0 = self._FScompatibleNames(kw['inputs_t0'])
            for iname, t0 in inputs_t0.items():
                self.inputs[iname]._internal_t_offset = t0
            self._extInputsChanged = True


    def compute(self, dirn):
        """This is an abstract class."""

        # Don't call this from a concrete sub-class
        if self.__class__ is ODEsystem:
            raise NotImplementedError('ODEsystem is an abstract class. '
                              'Use a concrete sub-class of ODEsystem.')
        else:
            raise NotImplementedError("This Generator does not support "
                              "calls to compute()")

    def cleanupMemory(self):
        """Clean up memory usage from past runs of a solver that is interfaced through
        a dynamic link library. This will prevent the 'continue' integration option from
        being accessible and will delete other data about the last integration run."""
        if hasattr(gen, '_solver'):
            # clean up memory usage after calculations in Dopri and Radau, or other
            # solvers that we have interfaced to
            try:
                gen._solver.CleanupEvents()
                gen._solver.CleanupInteg()
            except AttributeError:
                # incompatible solver, so no need to worry
                pass

    def validateICs(self):
        assert hasattr(self, 'initialconditions')
        if remain(self.initialconditions.keys(),
                      self.variables.keys()) != []:
            print "IC names defined:", self.initialconditions.keys()
            print "Varnames defined:", self.variables.keys()
            raise ValueError("Mismatch between initial condition and variable "
                             "names")
        for v in self.funcspec.vars:
            try:
                assert self.initialconditions[v] is not NaN, ('Must specify'
                                    ' initial conditions for all variables')
            except KeyError:
                raise KeyError("Variable name "+v+" not found in initial"
                                 " conditions")


    def Rhs(self, t, xdict, pdict=None, asarray=False):
        # Don't call this from a concrete sub-class
        if self.__class__ is ODEsystem:
            raise NotImplementedError('ODEsystem is an abstract class. '
                              'Use a concrete sub-class of ODEsystem.')
        else:
            raise NotImplementedError("This Generator does not support "
                              "calls to Rhs()")


    def Jacobian(self, t, xdict, pdict=None, asarray=False):
        # Don't call this from a concrete sub-class
        if self.__class__ is ODEsystem:
            raise NotImplementedError('ODEsystem is an abstract class. '
                              'Use a concrete sub-class of ODEsystem.')
        else:
            raise NotImplementedError("This Generator does not support "
                              "calls to Jacobian()")


    def JacobianP(self, t, xdict, pdict=None, asarray=False):
        # Don't call this from a concrete sub-class
        if self.__class__ is ODEsystem:
            raise NotImplementedError('ODEsystem is an abstract class. '
                              'Use a concrete sub-class of ODEsystem.')
        else:
            raise NotImplementedError("This Generator does not support "
                              "calls to JacobianP()")


    def AuxVars(self, t, xdict, pdict=None, asarray=False):
        # Don't call this from a concrete sub-class
        if self.__class__ is ODEsystem:
            raise NotImplementedError('ODEsystem is an abstract class. '
                              'Use a concrete sub-class of ODEsystem.')
        else:
            raise NotImplementedError("This Generator does not support "
                              "calls to AuxFunc()")


    # Methods for pickling protocol
    def __getstate__(self):
        d = copy(self.__dict__)
        for fname, finfo in self._funcreg.iteritems():
            try:
                del d[fname]
            except KeyError:
                pass
        # delete user auxiliary function interface
        try:
            del d['auxfns']
        except KeyError:
            pass
        # can't pickle module objects, so ensure that _solver deleted:
        # Dopri and Radau don't have _solver in funcreg
        try:
            del d['_solver']
        except KeyError:
            pass
        return d


    def __setstate__(self, state):
        self.__dict__.update(state)
        self._solver = None
        if self._funcreg != {}:
            self.auxfns = auxfn_container(self)
            self.addMethods()


    def __del__(self):
        ctsGen.__del__(self)
