# Supplementary material for: Hybrid Models and Biological Model Reduction with PyDSTool
Source: PLoS Comput Biol. 2012 Aug 9;8(8):e1002628. doi: 10.1371/journal.pcbi.1002628 (PMC3415397; doi:10.1371/journal.pcbi.1002628)
Supplement: Text S4 — Complete source code for the PyDSTool package (version 0.88.120504). Includes API documentation and help files linking to web pages. This file is identical to the current public release on Sourceforge.net. (ZIP) [file pcbi.1002628.s004.zip › PyDSTool/Generator/Vode_ODEsystem.py]

"""VODE integrator for ODE systems, imported from a mild modification of
the scipy-wrapped VODE Fortran solver.
"""
from __future__ import division

from allimports import *
from PyDSTool.Generator import ODEsystem as ODEsystem
from baseclasses import Generator, theGenSpecHelper, _pollInputs
from PyDSTool.utils import *
from PyDSTool.common import *
from PyDSTool.scipy_ode import ode

# Other imports
from numpy import Inf, NaN, isfinite, sometrue, alltrue, sign, all, any, \
     array, zeros, less_equal, transpose, concatenate, asarray, linspace
try:
    from numpy import unique
except ImportError:
    # older version of numpy
    from numpy import unique1d as unique
import math, random
from copy import copy, deepcopy
import os, platform, shutil, sys, gc

# PSYCO FUNCTIONS DON'T WORK AS VODE CALLBACK FUNCTIONS!
#try:
#    # use psyco JIT byte-compiler optimization, if available
#    import psyco
#    HAVE_PSYCO = True
#except ImportError:
#    HAVE_PSYCO = False
HAVE_PSYCO = False


class Vode_ODEsystem(ODEsystem):
    """Wrapper for VODE, from SciPy.

    Uses Python target language only for functional specifications."""

    def __init__(self, kw):
        ODEsystem.__init__(self, kw)
        self._paraminfo = {'init_step': 'Fixed step size for time mesh.',
                           'strictdt': 'Boolean determining whether to evenly space time mesh (default=False), or to use exactly dt spacing.',
                           'stiff': 'Boolean to activate the BDF method, otherwise Adams method used. Default False.',
                           'use_special': "Switch for using special times",
                           'specialtimes': "List of special times to use during integration",}
        self.diagnostics._errorcodes = \
                {0: 'Unrecognized error code returned (see stderr output)',
                -1: 'Excess work done on this call. (Perhaps wrong method MF.)',
                -2: 'Excess accuracy requested. (Tolerances too small.)',
                -3: 'Illegal input detected. (See printed message.)',
                -4: 'Repeated error test failures. (Check all input.)',
                -5: 'Repeated convergence failures. (Perhaps bad'
                    ' Jacobian supplied or wrong choice of method MF or tolerances.)',
                -6: 'Error weight became zero during problem. (Solution'
                    ' component i vanished, and ATOL or ATOL(i) = 0.)'
                }
        self.diagnostics.outputStatsInfo = {'errorStatus': 'Error status on completion.'}
        # note: VODE only supports array atol, not rtol.
        algparams_def = {'poly_interp': False,
                         'rtol': 1e-9,
                         'atol': [1e-12 for dimix in xrange(self.dimension)],
                         'stiff': False,
                         'max_step': 0.0,
                         'min_step': 0.0,
                         'init_step': 0.01,
                         'max_pts': 1000000,
                         'strictdt': False,
                         'use_special': False,
                         'specialtimes': []
                         }
        for k, v in algparams_def.iteritems():
            if k not in self.algparams:
                self.algparams[k] = v


    def addMethods(self):
        # override to add _solver function
        ODEsystem.addMethods(self, usePsyco=False)
        if self.haveJacobian():
            self._solver = ode(getattr(self,self.funcspec.spec[1]),
                            getattr(self,self.funcspec.auxfns["Jacobian"][1]))
            self._funcreg['_solver'] = ('self',
                 'ode(getattr(self,self.funcspec.spec[1]),' \
                   + 'getattr(self,self.funcspec.auxfns["Jacobian"][1]))')
        else:
            self._solver = ode(getattr(self,self.funcspec.spec[1]))
            self._funcreg['_solver'] = ('self', 'ode(getattr(self,' \
                                                  + 'self.funcspec.spec[1]))')


    def _debug_snapshot(self, solver, dt, inputlist):
        ivals = [i(solver.t) for i in inputlist]
        s = "\n***************\nNew t, x, inputs: " + " ".join([str(s) for s in (solver.t,solver.y,ivals)])
        s += "\ndt="+str(dt)+" f_params="+str(solver.f_params)+" dx/dt="
        s += str(solver.f(solver.t, solver.y, sortedDictValues(self.pars)+ivals))
        if solver.t > 7:
            s += "\nfirst, max, min steps =" + str([solver.first_step, solver.max_step, solver.min_step])
        return s

    def compute(self, trajname, dirn='f', ics=None):
        continue_integ = ODEsystem.prepDirection(self, dirn)
        if self._dircode == -1:
            raise NotImplementedError('Backwards integration is not implemented')
        if ics is not None:
            self.set(ics=ics)
        self.validateICs()
        self.diagnostics.clearWarnings()
        self.diagnostics.clearErrors()
        pnames = sortedDictKeys(self.pars)
        xnames = self._var_ixmap  # ensures correct order
        # Check i.c.'s are well defined (finite)
        self.checkInitialConditions()
        if self.algparams['stiff']:
            methstr = 'bdf'
            methcode = 2
        else:
            methstr = 'adams'
            methcode = 1
        haveJac = int(self.haveJacobian())
        if isinstance(self.algparams['atol'], list):
            if len(self.algparams['atol']) != self.dimension:
                raise ValueError('atol list must have same length as phase '
                                 'dimension')
        else:
            atol = self.algparams['atol']
            self.algparams['atol'] = [atol for dimix in xrange(self.dimension)]
        indepdom0, indepdom1 = self.indepvariable.depdomain.get()
        if continue_integ:
            if indepdom0 > self._solver.t:
                print "Previous end time is %f"%self._solver.t
                raise ValueError("Start time not correctly updated for "
                                 "continuing orbit")
            x0 = self._solver.y
            indepdom0 = self._solver.t
            self.indepvariable.depdomain.set((indepdom0,indepdom1))
        else:
            x0 = sortedDictValues(self.initialconditions,
                                        self.funcspec.vars)
        t0 = indepdom0
        if self.algparams['use_special']:
            tmesh_special = list(self.algparams['specialtimes'])
            if continue_integ:
                if self._solver.t not in tmesh_special:
                    raise ValueError("Invalid time to continue integration:"
                                     "it is not in 'special times'")
                tmesh_special = tmesh_special[tmesh_special.index(self._solver.t):]
            try:
                dt = min([tmesh_special[1]-t0, self.algparams['init_step']])
            except:
                raise ValueError("Invalid list of special times")
            if not isincreasing(tmesh_special):
                raise ValueError("special times must be given in increasing "
                                 "order")
            if self.indepvariable.depdomain.contains(t0) is notcontained or \
              self.indepvariable.depdomain.contains(tmesh_special[-1]) is notcontained:
                raise PyDSTool_BoundsError("special times were outside of independent "
                                 "variable bounds")
        else:
            tmesh_special = []
            dt = self.algparams['init_step']
        # speed up repeated access to solver by making a temp name for it
        solver = self._solver
        if solver._integrator is None:
            # Banded Jacobians not yet supported
            #
            # start a new integrator, because method may have been
            # switched
            solver.set_integrator('vode', method=methstr,
                                 rtol=self.algparams['rtol'],
                                 atol=self.algparams['atol'],
                                 nsteps=self.algparams['max_pts'],
                                 max_step=self.algparams['max_step'],
                                 min_step=self.algparams['min_step'],
                                 first_step=dt/2.,
                                 with_jacobian=haveJac)
        else:
            solver.with_jacobian = haveJac
#            self.mu = lband
#            self.ml = uband
            solver.rtol = self.algparams['rtol']
            solver.atol = self.algparams['atol']
            solver.method = methcode
#            self.order = order
            solver.nsteps = self.algparams['max_pts']
            solver.max_step = self.algparams['max_step']
            solver.min_step = self.algparams['min_step']
            solver.first_step = dt/2.
        solver.set_initial_value(x0, t0)
        ## Broken code for going backwards (doesn't respect 'continue' option
        ##  either)
##            if self._dircode == 1:
##                solver.set_initial_value(x0, t0)
##            else:
##                solver.set_initial_value(x0, indepdom1)
        # wrap up each dictionary initial value as a singleton list
        alltData = [t0]
        allxDataDict = dict(zip(xnames, map(listid, x0)))
        plist = sortedDictValues(self.pars)
        extralist = copy(plist)
        if self.inputs:
            # inputVarList is a list of Variables
            inames = sortedDictKeys(self.inputs)
            listend = self.numpars + len(self.inputs)
            inputVarList = sortedDictValues(self.inputs)
            ilist = _pollInputs(inputVarList, alltData[0]+self.globalt0,
                               self.checklevel)
        else:
            ilist = []
            inames = []
            listend = self.numpars
            inputVarList = []
        extralist.extend(ilist)
        solver.set_f_params(extralist)
        if haveJac:
            solver.set_jac_params(extralist)
        do_poly = self.algparams['poly_interp']
        if do_poly:
            rhsfn = getattr(self, self.funcspec.spec[1])
            dx0 = rhsfn(t0, x0, extralist)
            alldxDataDict = dict(zip(xnames, map(listid, dx0)))
        auxvarsfn = getattr(self,self.funcspec.auxspec[1])
        strict = self.algparams['strictdt']
        # Make t mesh if it wasn't given as 'specialtimes'
        if not all(isfinite(self.indepvariable.depdomain.get())):
            print "Time domain was: ", self.indepvariable.depdomain.get()
            raise ValueError("Ensure time domain is finite")
        if dt == indepdom1 - indepdom0:
            # single-step integration required
            # special times will not have been set (unless trivially
            # they are [indepdom0, indepdom1])
            tmesh = [indepdom0, indepdom1]
        else:
            notDone = True
            repeatTol = 10
            count = 0
            while notDone and count <= repeatTol:
                try:
                    tmesh = self.indepvariable.depdomain.sample(dt,
                                          strict=strict,
                                          avoidendpoints=self.checklevel>2)
                    notDone = False
                except AssertionError:
                    count += 1
                    dt = dt/3.0
            if count == repeatTol:
                raise AssertionError("Supplied time step is too large for "
                                     "selected time interval")
            # incorporate tmesh_special, if used, ensuring uniqueness
            if tmesh_special != []:
                tmesh.extend(tmesh_special)
                tmesh = list(unique(tmesh))
                tmesh.sort()
            if len(tmesh)<=2:
                # safety net, in case too few points in mesh
                # too few points unless we can add endpoint
                if tmesh[-1] != indepdom1:
                    # dt too large for tmesh to have more than one point
                    tmesh.append(indepdom1)
            if not strict:  # get actual time step used
                # don't use [0] in case avoided end points
                try:
                    dt = tmesh[2]-tmesh[1]
                except IndexError:
                    # can't avoid end points for such a small mesh
                    dt = tmesh[1]-tmesh[0]
        #if self.eventstruct.query(['lowlevel']) != []:
        #    raise ValueError("Only high level events can be passed to VODE")
        eventslist = self.eventstruct.query(['active', 'notvarlinked'])
        termevents = self.eventstruct.query(['term'], eventslist)
        # reverse time by reversing mesh doesn't work
##        if self._dircode == -1:
##            tmesh.reverse()
        tmesh.pop(0)  # get rid of first entry for initial condition
        xnames = self.funcspec.vars
        # storage of all auxiliary variable data
        allaDataDict = {}
        anames = self.funcspec.auxvars
        avals = auxvarsfn(t0, x0, extralist)
        for aix in range(len(anames)):
            aname = anames[aix]
            try:
                allaDataDict[aname] = [avals[aix]]
            except IndexError:
                print "\nVODE generator: There was a problem evaluating " \
                      + "an auxiliary variable"
                print "Debug info: avals (length", len(avals), ") was ", avals
                print "Index out of range was ", aix
                print self.funcspec.auxspec[1]
                print hasattr(self, self.funcspec.auxspec[1])
                print "Args were:", [t0, x0, extralist]
                raise
        # Initialize signs of event detection objects at IC
        self.setEventICs(self.initialconditions, self.globalt0)
        if self.inputs:
            parsinps = copy(self.pars)
            parsinps.update(dict(zip(inames,ilist)))
        else:
            parsinps = self.pars
        if eventslist != []:
            dataDict = copy(self.initialconditions)
            dataDict.update(dict(zip(anames, avals)))
            dataDict['t'] = t0
            evsflagged = self.eventstruct.pollHighLevelEvents(None,
                                                            dataDict,
                                                            parsinps,
                                                            eventslist)
            if len(evsflagged) > 0:
                raise RuntimeError("Some events flagged at initial condition")
            if continue_integ:
                # revert to prevprevsign, since prevsign changed after call
                self.eventstruct.resetHighLevelEvents(t0, eventslist, 'prev')
            elif self._for_hybrid_DS:
                # self._for_hybrid_DS is set internally by HybridModel class
                # to ensure not to reset events, because they may be about to
                # flag on first step if previous hybrid state was the same
                # generator and, for example, two variables are synchronizing
                # so that their events get very close together.
                # Just reset the starttimes of these events
                for evname, ev in eventslist:
                    ev.starttime = t0
            else:
                # default state is a one-off call to this generator
                self.eventstruct.resetHighLevelEvents(t0, eventslist, None)
                self.eventstruct.validateEvents(self.funcspec.vars + \
                                            self.funcspec.auxvars + \
                                            self.funcspec.inputs + \
                                            ['t'], eventslist)
        # temp storage of first time at which terminal events found
        # (this is used for keeping the correct end point of new mesh)
        first_found_t = None
        # list of precise non-terminal events to be resolved after integration
        nontermprecevs = []
        evnames = [ev[0] for ev in eventslist]
        lastevtime = {}.fromkeys(evnames, None)
        # initialize new event info dictionaries
        Evtimes = {}
        Evpoints = {}
        if continue_integ:
            for evname in evnames:
                try:
                    # these are in global time, so convert to local time
                    lastevtime[evname] = self.eventstruct.Evtimes[evname][-1] \
                                           - self.globalt0
                except (IndexError, KeyError):
                    # IndexError: Evtimes[evname] was None
                    # KeyError: Evtimes does not have key evname
                    pass
        for evname in evnames:
            Evtimes[evname] = []
            Evpoints[evname] = []
        # temp storage for repeatedly used object attributes (for lookup efficiency)
        depdomains = dict(zip(range(self.dimension),
                        [self.variables[xn].depdomain for xn in xnames]))
        # Main integration loop
        num_points = 0
        breakwhile = False
        while not breakwhile:
            try:
                new_t = tmesh.pop(0)  # this destroys tmesh for future use
            except IndexError:
                # empty
                break
            try:
                errcode = solver.integrate(new_t)
            except:
                print "Error calling right hand side function:"
                self.showSpec()
                print "Numerical traceback information (current state, " \
                      + "parameters, etc.)"
                print "in generator dictionary 'traceback'"
                self.traceback = {'vars': dict(zip(xnames,solver.y)),
                                  'pars': dict(zip(pnames,plist)),
                                  'inputs': dict(zip(inames,ilist)),
                                  self.indepvariable.name: new_t}
                raise
            avals = auxvarsfn(new_t, solver.y, extralist)
            # Uncomment the following assertion for debugging
#            assert all([isfinite(a) for a in avals]), \
#               "Some auxiliary variable values not finite"
            if eventslist != []:
                dataDict = dict(zip(xnames,solver.y))
                dataDict.update(dict(zip(anames,avals)))
                dataDict['t'] = new_t
                if self.inputs:
                    parsinps = copy(self.pars)
                    parsinps.update(dict(zip(inames,
                              _pollInputs(inputVarList, new_t+self.globalt0,
                                          self.checklevel))))
                else:
                    parsinps = self.pars
                evsflagged = self.eventstruct.pollHighLevelEvents(None,
                                                            dataDict,
                                                            parsinps,
                                                            eventslist)
##                print new_t, evsflagged
##                evsflagged = [ev for ev in evsflagged if solver.t-indepdom0 > ev[1].eventinterval]
                termevsflagged = filter(lambda e: e in evsflagged, termevents)
                nontermevsflagged = filter(lambda e: e not in termevsflagged,
                                           evsflagged)
                # register any non-terminating events in the warnings
                # list, unless they are 'precise' in which case flag
                # them to be resolved after integration completes
                if len(nontermevsflagged) > 0:
                    evnames = [ev[0] for ev in nontermevsflagged]
                    precEvts = self.eventstruct.query(['precise'],
                                                          nontermevsflagged)
                    prec_evnames = [e[0] for e in precEvts]
                    # first register non-precise events
                    nonprecEvts = self.eventstruct.query(['notprecise'],
                                                         nontermevsflagged)
                    nonprec_evnames = [e[0] for e in nonprecEvts]
                    # only record events if they have not been previously
                    # flagged within their event interval
                    if nonprec_evnames != []:
                        temp_names = []
                        for evname, ev in nonprecEvts:
                            prevevt_time = lastevtime[evname]
                            if prevevt_time is None:
                                ignore_ev = False
                            else:
                                if solver.t-prevevt_time < ev.eventinterval:
                                    ignore_ev = True
                                else:
                                    ignore_ev = False
                            if not ignore_ev:
                                temp_names.append(evname)
                                lastevtime[evname] = solver.t
                        self.diagnostics.warnings.append((W_NONTERMEVENT,
                                     (solver.t, temp_names)))
                        for evname in temp_names:
                            Evtimes[evname].append(solver.t)
                            xv = solver.y
                            av = array(avals)
                            Evpoints[evname].append(concatenate((xv, av)))
                    for evname, ev in precEvts:
                        # only record events if they have not been previously
                        # flagged within their event interval
                        prevevt_time = lastevtime[evname]
                        if prevevt_time is None:
                            ignore_ev = False
                        else:
                            if solver.t-dt-prevevt_time < ev.eventinterval:
                                ignore_ev = True
                            else:
                                ignore_ev = False
                        if not ignore_ev:
                            nontermprecevs.append((solver.t-dt, solver.t, (evname, ev)))
                            # be conservative as to where the event is, so
                            # that don't miss any events.
                            lastevtime[evname] = solver.t-dt
                        ev.reset() #ev.prevsign = None #
                do_termevs = []
                if termevsflagged != []:
                    # only record events if they have not been previously
                    # flagged within their event interval
                    for e in termevsflagged:
                        prevevt_time = lastevtime[e[0]]
##                        print "Event %s flagged."%e[0]
##                        print "  ... last time was ", prevevt_time
##                        print "  ... event interval = ", e[1].eventinterval
##                        print "  ... t = %f, dt = %f"%(solver.t, dt)
                        if prevevt_time is None:
                            ignore_ev = False
                        else:
##                            print "  ... comparison = %f < %f"%(solver.t-dt-prevevt_time, e[1].eventinterval)
                            if solver.t-dt-prevevt_time < e[1].eventinterval:
                                ignore_ev = True
##                                print "VODE ignore ev"
                            else:
                                ignore_ev = False
                        if not ignore_ev:
                            do_termevs.append(e)
                if len(do_termevs) > 0:
                    # >= 1 active terminal event flagged at this time point
                    if all([not ev[1].preciseFlag for ev in do_termevs]):
                        # then none of the events specify greater accuracy
                        # register the event in the warnings
                        evnames = [ev[0] for ev in do_termevs]
                        self.diagnostics.warnings.append((W_TERMEVENT, \
                                             (solver.t, evnames)))
                        for evname in evnames:
                            Evtimes[evname].append(solver.t)
                            xv = solver.y
                            av = array(avals)
                            Evpoints[evname].append(concatenate((xv, av)))
                        # break while loop after appending t, x
                        breakwhile = True
                    else:
                        # find which are the 'precise' events that flagged
                        precEvts = self.eventstruct.query(['precise'],
                                                          do_termevs)
                        # these events have flagged once so eventdelay has
                        # been used. now switch it off while finding event
                        # precisely (should be redundant after change to
                        # eventinterval and eventdelay parameters)
                        evnames = [ev[0] for ev in precEvts]
                        if first_found_t is None:
##                            print "first time round at", solver.t
                            numtries = 0
                            first_found_t = solver.t
                            restore_evts = deepcopy(precEvts)
                            minbisectlimit = min([ev[1].bisectlimit for ev in precEvts])
                            for ev in precEvts:
                                ev[1].eventdelay = 0.
                        else:
                            numtries += 1
##                            print "time round: ", numtries
                            if numtries > minbisectlimit:
                                self.diagnostics.warnings.append((W_BISECTLIMIT,
                                                      (solver.t, evnames)))
                                breakwhile = True

                        # get previous time point
                        if len(alltData)>=1:
                            # take one step back -> told, which will
                            # get dt added back to first new meshpoint
                            # (solver.t is the step *after* the event was
                            # detected)
                            told = solver.t-dt
                        else:
                            raise ValueError("Event %s found too "%evnames[0]+\
                                 "close to local start time: try decreasing "
                                 "initial step size (current size is "
                                 "%f @ t=%f)"%(dt,solver.t+self.globalt0))

                        # absolute tolerance check on event function values (not t)
                        in_tols = [abs(e[1].fval) < e[1].eventtol for e in precEvts]
                        if all(in_tols):
##                            print "Registering event:", dt_min, dt
                            # register the event in the warnings
                            self.diagnostics.warnings.append((W_TERMEVENT,
                                             (solver.t, evnames)))
                            for evname in evnames:
                                Evtimes[evname].append(solver.t)
                                xv = solver.y
                                av = array(avals)
                                Evpoints[evname].append(concatenate((xv, av)))
                            # Cannot continue -- dt_min no smaller than
                            # previous dt. If this is more than the first time
                            # in this code then have found the event to within
                            # the minimum 'precise' event's eventtol, o/w need
                            # to set eventtol smaller.
                            # Before exiting event-finding loop, reset prevsign
                            # of flagged events
                            self.eventstruct.resetHighLevelEvents(0,
                                                             precEvts)
                            breakwhile = True  # while loop, but append point first
                        if not breakwhile:
                            dt_new = dt/5.0
                            # calc new tmesh
                            trangewidth = 2*dt #first_found_t - told
                            numpoints = int(math.ceil(trangewidth/dt_new))
                            # choose slightly smaller dt to fit trange exactly
                            dt = trangewidth/numpoints

                            tmesh = [told + i*dt for i in xrange(1, numpoints+1)]
                            # linspace version is *much* slower for numpoints ~ 10 and 100
                            #tmesh = list(told+linspace(dt, numpoints*dt, numpoints))

                            # reset events according to new time mesh,
                            # setting known previous event state to be their
                            # "no event found" state
                            self.eventstruct.resetHighLevelEvents(told,
                                                                  precEvts,
                                                                  state='off')
                            # build new ic with last good values (at t=told)
                            if len(alltData)>1:
                                new_ic = [allxDataDict[xname][-1] \
                                            for xname in xnames]
                            else:
                                new_ic = x0
                            # reset integrator
                            solver.set_initial_value(new_ic, told)
                            extralist[self.numpars:listend] = _pollInputs(inputVarList,
                                                    told+self.globalt0, self.checklevel)
                            solver.set_f_params(extralist)
                            # continue integrating over new mesh
                            continue  # while
            # after events have had a chance to be detected at a state boundary
            # we check for any that have not been caught by an event (will be
            # much less accurately determined)
            if not breakwhile:
                # only here if a terminal event hasn't just flagged
                for xi in xrange(self.dimension):
                    if not self.contains(depdomains[xi],
                                     solver.y[xi],
                                     self.checklevel):
                        self.diagnostics.warnings.append((W_TERMSTATEBD,
                                    (solver.t,
                                     xnames[xi],solver.y[xi],
                                     depdomains[xi].get())))
                        breakwhile = True
                        break  # for loop
                if breakwhile:
                    break  # while loop
            alltData.append(solver.t)
            if do_poly:
                dxvals = rhsfn(solver.t, solver.y, extralist)
                for xi, xname in enumerate(xnames):
                    allxDataDict[xname].append(solver.y[xi])
                    alldxDataDict[xname].append(dxvals[xi])
            else:
                for xi, xname in enumerate(xnames):
                    allxDataDict[xname].append(solver.y[xi])
            for aix, aname in enumerate(anames):
                allaDataDict[aname].append(avals[aix])
            num_points += 1
            if not breakwhile:
                try:
                    extralist[self.numpars:listend] = [f(solver.t+self.globalt0,
                                                         self.checklevel) \
                                                  for f in inputVarList]
                except ValueError:
                    print 'External input call caused value out of range error:',\
                          't = ', solver.t
                    for f in inputVarList:
                        if f.diagnostics.hasWarnings():
                            print 'External input variable %s out of range:'%f.name
                            print '   t = ', repr(f.diagnostics.warnings[-1][0]), ', ', \
                                  f.name, ' = ', repr(f.diagnostics.warnings[-1][1])
                    raise
                except AssertionError:
                    print 'External input call caused t out of range error: t = ', \
                          solver.t
                    raise
                solver.set_f_params(extralist)
                breakwhile = not solver.successful()
        # Check that any terminal events found terminated the code correctly
        if first_found_t is not None:
            # ... then terminal events were found. Those that were 'precise' had
            # their 'eventdelay' attribute temporarily set to 0. It now should
            # be restored.
            for evname1, ev1 in termevents:
                # restore_evts are copies of the originally flagged 'precise'
                # events
                for evname2, ev2 in restore_evts:
                    if evname2 == evname1:
                        ev1.eventdelay = ev2.eventdelay
            try:
                if self.diagnostics.warnings[-1][0] not in [W_TERMEVENT,
                                                            W_TERMSTATEBD]:
                    print "t =", solver.t
                    print "state =", dict(zip(xnames,solver.y))
                    raise RuntimeError("Event finding code for terminal event "
                                       "failed in Generator " + self.name + \
                                       ": try decreasing eventdelay or "
                                       "eventinterval below eventtol, or the "
                                       "atol and rtol parameters")
            except IndexError:
                info(self.diagnostics.outputStats, "Output statistics")
                print "t =", solver.t
                print "x =", solver.y
                raise RuntimeError("Event finding failed in Generator " + \
                                   self.name + ": try decreasing eventdelay "
                                   "or eventinterval below eventtol, or the "
                                   "atol and rtol parameters")
        # Package up computed trajectory in Variable variables
        # Add external inputs warnings to self.diagnostics.warnings, if any
        for f in inputVarList:
            for winfo in f.diagnostics.warnings:
                self.diagnostics.warnings.append((W_NONTERMSTATEBD,
                                     (winfo[0], f.name, winfo[1],
                                      f.depdomain.get())))
        # check for non-unique terminal event
        termcount = 0
        for (w,i) in self.diagnostics.warnings:
            if w == W_TERMEVENT or w == W_TERMSTATEBD:
                termcount += 1
                if termcount > 1:
                    self.diagnostics.errors.append((E_NONUNIQUETERM,
                                                    (alltData[-1], i[1])))
        # uncomment the following lines for debugging
#        assert len(alltData) == len(allxDataDict.values()[0]) \
#             == len(allaDataDict.values()[0]), "Output data size mismatch"
#        for val_list in allaDataDict.values():
#            assert all([isfinite(x) for x in val_list])
        # Create variables (self.variables contains no actual data)
        # These versions of the variables are only final if no non-terminal
        # events need to be inserted.
        variables = copyVarDict(self.variables)
        for x in xnames:
            if len(alltData) > 1:
                if do_poly:
                    xvals = array([allxDataDict[x], alldxDataDict[x]]).T
                    interp = PiecewisePolynomial(alltData, xvals, 2)
                else:
                    xvals = allxDataDict[x]
                    interp = interp1d(alltData, xvals)
                variables[x] = Variable(interp, 't', x, x)
            else:
                print "Error in Generator:", self.name
                print "t = ", alltData
                print "x = ", allxDataDict
                raise PyDSTool_ValueError("Fewer than 2 data points computed")
        for a in anames:
            if len(alltData) > 1:
                variables[a] = Variable(interp1d(alltData, allaDataDict[a]),
                                        't', a, a)
            else:
                print "Error in Generator:", self.name
                print "t = ", alltData
                print "x = ", allxDataDict
                raise PyDSTool_ValueError("Fewer than 2 data points computed")
        # Resolve non-terminal 'precise' events that were flagged, using the
        # variables created. Then, add them to a new version of the variables.
        ntpe_tdict = {}
        for (et0,et1,e) in nontermprecevs:
            lost_evt = False
            # problem if eventinterval > et1-et0 !!
            # was: search_dt = max((et1-et0)/5,e[1].eventinterval)
            search_dt = (et1-et0)/5
            try:
                et_precise_list = e[1].searchForEvents(trange=[et0,et1],
                                              dt=search_dt,
                                              checklevel=self.checklevel,
                                              parDict=self.pars,
                                              vars=variables,
                                              inputs=self.inputs,
                                              abseps=self._abseps,
                                              eventdelay=False,
                                              globalt0=self.globalt0)
            except (ValueError, PyDSTool_BoundsError):
                # dt too large for trange, e.g. if event tol is smaller than time mesh
                et_precise_list = [(et0, (et0, et1))]
            if et_precise_list == []:
                lost_evt = True
            for et_precise in et_precise_list:
                if et_precise[0] is not None:
                    if et_precise[0] in ntpe_tdict:
                        # add event name at this time (that already exists in the dict)
                        ntpe_tdict[et_precise[0]].append(e[0])
                    else:
                        # add event name at this time (when time is not already in dict)
                        ntpe_tdict[et_precise[0]] = [e[0]]
                else:
                    lost_evt = True
            if lost_evt:
                print "Error: A non-terminal, 'precise' event was lost -- did you reset",
                print "events prior to integration?"
                raise PyDSTool_ExistError("Internal error: A non-terminal, "
                    "'precise' event '%s' was lost after integration!"%e[0])
        # add non-terminal event points to variables
        if ntpe_tdict != {}:
            # find indices of times at which event times will be inserted
            tix = 0
            evts = ntpe_tdict.keys()
            evts.sort()
            for evix in xrange(len(evts)):
                evt = evts[evix]
                evnames = ntpe_tdict[evt]
                self.diagnostics.warnings.append((W_NONTERMEVENT, (evt, evnames)))
                xval = [variables[x](evt) for x in xnames]
                ilist = _pollInputs(inputVarList, evt+self.globalt0,
                               self.checklevel)
                # find accurate dx and aux vars value at this time
                if do_poly:
                    dxval = rhsfn(evt, xval, plist+ilist)
                aval = list(auxvarsfn(evt, xval, plist+ilist))
                for evname in evnames:
                    Evtimes[evname].append(evt)
                    Evpoints[evname].append(array(xval+aval))
                tcond = less_equal(alltData[tix:], evt).tolist()
                try:
                    tix = tcond.index(0) + tix  # lowest index for t > evt
                    do_insert = (alltData[tix-1] != evt)
                except ValueError:
                    # evt = last t value so no need to add it
                    do_insert = False
                if do_insert:
                    alltData.insert(tix, evt)
                    for ai, a in enumerate(anames):
                        allaDataDict[a].insert(tix, aval[ai])
                    if do_poly:
                        for xi, x in enumerate(xnames):
                            allxDataDict[x].insert(tix, xval[xi])
                            alldxDataDict[x].insert(tix, dxval[xi])
                    else:
                        for xi, x in enumerate(xnames):
                            allxDataDict[x].insert(tix, xval[xi])
            for x in xnames:
                if do_poly:
                    # use asarray in case points added to sequences as a list
                    xvals = array([asarray(allxDataDict[x]),
                                   asarray(alldxDataDict[x])]).T
                    interp = PiecewisePolynomial(alltData, xvals, 2)
                else:
                    xvals = allxDataDict[x]
                    interp = interp1d(alltData, xvals)
                variables[x] = Variable(interp, 't', x, x)
            for a in anames:
                variables[a] = Variable(interp1d(alltData, allaDataDict[a]),
                                            't', a, a)
        self.diagnostics.outputStats = {'last_step': dt,
                            'num_fcns': num_points,
                            'num_steps': num_points,
                            'errorStatus': errcode
                            }
        if solver.successful():
            #self.validateSpec()
            for evname, evtlist in Evtimes.iteritems():
                try:
                    self.eventstruct.Evtimes[evname].extend([et+self.globalt0 \
                                            for et in evtlist])
                except KeyError:
                    self.eventstruct.Evtimes[evname] = [et+self.globalt0 \
                                            for et in evtlist]
            # build event pointset information (reset previous trajectory's)
            self.trajevents = {}
            for (evname, ev) in eventslist:
                evpt = Evpoints[evname]
                if evpt == []:
                    self.trajevents[evname] = None
                else:
                    evpt = transpose(array(evpt))
                    self.trajevents[evname] = Pointset({'coordnames': xnames+anames,
                                               'indepvarname': 't',
                                               'coordarray': evpt,
                                               'indepvararray': Evtimes[evname],
                                               'indepvartype': float})
            self.defined = True
            return Trajectory(trajname, variables.values(),
                              abseps=self._abseps, globalt0=self.globalt0,
                              checklevel=self.checklevel,
                              FScompatibleNames=self._FScompatibleNames,
                              FScompatibleNamesInv=self._FScompatibleNamesInv,
                              events=self.trajevents,
                              modelNames=self.name,
                              modelEventStructs=self.eventstruct)
        else:
            try:
                self.diagnostics.errors.append((E_COMPUTFAIL, (solver.t,
                                    self.diagnostics._errorcodes[errcode])))
            except TypeError:
                # e.g. when errcode has been used to return info list
                print "Error information: ", errcode
                self.diagnostics.errors.append((E_COMPUTFAIL, (solver.t,
                                    self.diagnostics._errorcodes[0])))
            self.defined = False


    def Rhs(self, t, xdict, pdict=None, asarray=True):
        """asarray is an unused, dummy argument for compatibility with Model.Rhs"""
        # don't need to convert names to FS-compatible as they sort
        # the same
        # also, ensure xdict doesn't contain elements like array([4.1]) instead of 4
        x = [float(val) for val in sortedDictValues(filteredDict(xdict,
                                                                 self.funcspec.vars))]
        if pdict is None:
            pdict = self.pars
        p = sortedDictValues(pdict)
        i = _pollInputs(sortedDictValues(self.inputs), t, self.checklevel)
        return apply(getattr(self, self.funcspec.spec[1]), [t, x, p+i])


    def Jacobian(self, t, xdict, pdict=None, asarray=True):
        """asarray is an unused, dummy argument for compatibility with
        Model.Jacobian"""
        if self.haveJacobian():
            # also, ensure xdict doesn't contain elements like array([4.1]) instead of 4
            x = [float(val) for val in sortedDictValues(filteredDict(xdict,
                                                                     self.funcspec.vars))]
            if pdict is None:
                pdict = self.pars
            p = sortedDictValues(pdict)
            i = _pollInputs(sortedDictValues(self.inputs), t, self.checklevel)
            return apply(getattr(self, self.funcspec.auxfns["Jacobian"][1]), \
                         [t, x, p+i])
        else:
            raise PyDSTool_ExistError("Jacobian not defined")


    def JacobianP(self, t, xdict, pdict=None, asarray=True):
        """asarray is an unused, dummy argument for compatibility with
        Model.JacobianP"""
        if self.haveJacobian_pars():
            # also, ensure xdict doesn't contain elements like array([4.1]) instead of 4
            x = [float(val) for val in sortedDictValues(filteredDict(xdict,
                                                                     self.funcspec.vars))]
            if pdict is None:
                pdict = self.pars
            p = sortedDictValues(pdict)
            i = _pollInputs(sortedDictValues(self.inputs), t, self.checklevel)
            return apply(getattr(self, self.funcspec.auxfns["Jacobian_pars"][1]), \
                        [t, x, p+i])
        else:
            raise PyDSTool_ExistError("Jacobian w.r.t. parameters not defined")


    def AuxVars(self, t, xdict, pdict=None, asarray=True):
        """asarray is an unused, dummy argument for compatibility with
        Model.AuxVars"""
        # also, ensure xdict doesn't contain elements like array([4.1]) instead of 4
        x = [float(val) for val in sortedDictValues(filteredDict(xdict,
                                                                 self.funcspec.vars))]
        if pdict is None:
            pdict = self.pars
        p = sortedDictValues(pdict)
        i = _pollInputs(sortedDictValues(self.inputs), t, self.checklevel)
        return apply(getattr(self, self.funcspec.auxspec[1]), [t, x, p+i])


    def __del__(self):
        ODEsystem.__del__(self)


# Register this Generator with the database

symbolMapDict = {}
# in future, provide appropriate mappings for libraries math,
# random, etc. (for now it's left to FuncSpec)
theGenSpecHelper.add(Vode_ODEsystem, symbolMapDict, 'python')
