# Supplementary material for: Hybrid Models and Biological Model Reduction with PyDSTool
Source: PLoS Comput Biol. 2012 Aug 9;8(8):e1002628. doi: 10.1371/journal.pcbi.1002628 (PMC3415397; doi:10.1371/journal.pcbi.1002628)
Supplement: Text S4 — Complete source code for the PyDSTool package (version 0.88.120504). Includes API documentation and help files linking to web pages. This file is identical to the current public release on Sourceforge.net. (ZIP) [file pcbi.1002628.s004.zip › PyDSTool/html/api-objects.txt]

PyDSTool	PyDSTool-module.html
PyDSTool.Frexp	PyDSTool-module.html#Frexp
PyDSTool.Lognormvariate	PyDSTool-module.html#Lognormvariate
PyDSTool.FLOATING_POINT_SUPPORT	PyDSTool-module.html#FLOATING_POINT_SUPPORT
PyDSTool.listid	PyDSTool.common-module.html#listid
PyDSTool.makeArrayIxMap	PyDSTool.common-module.html#makeArrayIxMap
PyDSTool.makeDataDict	PyDSTool.utils-module.html#makeDataDict
PyDSTool.makePartialJac	PyDSTool.FuncSpec%27-module.html#makePartialJac
PyDSTool.loadSession	PyDSTool-module.html#loadSession
PyDSTool.makeMfileFunction	PyDSTool.utils-module.html#makeMfileFunction
PyDSTool.True_	PyDSTool-module.html#True_
PyDSTool.sleep	PyDSTool.Generator-module.html#sleep
PyDSTool.Tan	PyDSTool-module.html#Tan
PyDSTool.makeUniqueFn	PyDSTool.common-module.html#makeUniqueFn
PyDSTool.orderEventData	PyDSTool.utils-module.html#orderEventData
PyDSTool.ismonotonic	PyDSTool.common-module.html#ismonotonic
PyDSTool.make_RHS_wrap	PyDSTool.utils-module.html#make_RHS_wrap
PyDSTool.FPE_OVERFLOW	PyDSTool-module.html#FPE_OVERFLOW
PyDSTool.index_exp	PyDSTool-module.html#index_exp
PyDSTool.diff2	PyDSTool.common-module.html#diff2
PyDSTool.clock	PyDSTool.Generator-module.html#clock
PyDSTool.ERR_WARN	PyDSTool-module.html#ERR_WARN
PyDSTool.sortedDictValues	PyDSTool.common-module.html#sortedDictValues
PyDSTool.intersect	PyDSTool.utils-module.html#intersect
PyDSTool.importPointset	PyDSTool.Points-module.html#importPointset
PyDSTool.fmax	PyDSTool-module.html#fmax
PyDSTool.copysign	PyDSTool-module.html#copysign
PyDSTool.Atan2	PyDSTool-module.html#Atan2
PyDSTool.simplifyMatrixRepr	PyDSTool.common-module.html#simplifyMatrixRepr
PyDSTool.trunc	PyDSTool-module.html#trunc
PyDSTool.ERR_PRINT	PyDSTool-module.html#ERR_PRINT
PyDSTool.Systemrandom	PyDSTool-module.html#Systemrandom
PyDSTool.Ldexp	PyDSTool-module.html#Ldexp
PyDSTool.Seed	PyDSTool-module.html#Seed
PyDSTool.BUFSIZE	PyDSTool-module.html#BUFSIZE
PyDSTool.RAISE	PyDSTool-module.html#RAISE
PyDSTool.makePythonStateZeroCrossEvent	PyDSTool.Events-module.html#makePythonStateZeroCrossEvent
PyDSTool.bitwise_and	PyDSTool-module.html#bitwise_and
PyDSTool.deg2rad	PyDSTool-module.html#deg2rad
PyDSTool.negative	PyDSTool-module.html#negative
PyDSTool.loadObjects	PyDSTool.utils-module.html#loadObjects
PyDSTool.makeZeroCrossEvent	PyDSTool.Events-module.html#makeZeroCrossEvent
PyDSTool.MAXDIMS	PyDSTool-module.html#MAXDIMS
PyDSTool.extent	PyDSTool.common-module.html#extent
PyDSTool.sortedDictItems	PyDSTool.common-module.html#sortedDictItems
PyDSTool.Paretovariate	PyDSTool-module.html#Paretovariate
PyDSTool.Acos	PyDSTool-module.html#Acos
PyDSTool.isUniqueSeq	PyDSTool.common-module.html#isUniqueSeq
PyDSTool.remain	PyDSTool.utils-module.html#remain
PyDSTool.minimum	PyDSTool-module.html#minimum
PyDSTool.Min	PyDSTool-module.html#Min
PyDSTool.isparameterized	PyDSTool.Points-module.html#isparameterized
PyDSTool.Abs	PyDSTool-module.html#Abs
PyDSTool.WRAP	PyDSTool-module.html#WRAP
PyDSTool.absolute	PyDSTool-module.html#absolute
PyDSTool.make_Jac_wrap	PyDSTool.utils-module.html#make_Jac_wrap
PyDSTool.Getstate	PyDSTool-module.html#Getstate
PyDSTool.s_	PyDSTool-module.html#s_
PyDSTool.copyVarDict	PyDSTool.common-module.html#copyVarDict
PyDSTool.Tanh	PyDSTool-module.html#Tanh
PyDSTool.idfn	PyDSTool.common-module.html#idfn
PyDSTool.logaddexp	PyDSTool-module.html#logaddexp
PyDSTool.verify_nonneg	PyDSTool.common-module.html#verify_nonneg
PyDSTool.left_shift	PyDSTool-module.html#left_shift
PyDSTool.isoutputdiscrete	PyDSTool.Variable%27-module.html#isoutputdiscrete
PyDSTool.sortedDictLists	PyDSTool.common-module.html#sortedDictLists
PyDSTool.isincreasing	PyDSTool.common-module.html#isincreasing
PyDSTool.numeric_to_vars	PyDSTool.Variable%27-module.html#numeric_to_vars
PyDSTool.CLIP	PyDSTool-module.html#CLIP
PyDSTool.verify_intbool	PyDSTool.common-module.html#verify_intbool
PyDSTool.Sinh	PyDSTool-module.html#Sinh
PyDSTool.FPE_INVALID	PyDSTool-module.html#FPE_INVALID
PyDSTool.logaddexp2	PyDSTool-module.html#logaddexp2
PyDSTool.timestamp	PyDSTool.common-module.html#timestamp
PyDSTool.findGenSubClasses	PyDSTool.Generator-module.html#findGenSubClasses
PyDSTool.PZERO	PyDSTool-module.html#PZERO
PyDSTool._1DimplicitSolveMethods	PyDSTool-module.html#_1DimplicitSolveMethods
PyDSTool.__session_ext	PyDSTool-module.html#__session_ext
PyDSTool.concatStrDict	PyDSTool.common-module.html#concatStrDict
PyDSTool.isinputcts	PyDSTool.Variable%27-module.html#isinputcts
PyDSTool.ogrid	PyDSTool-module.html#ogrid
PyDSTool._pyDSToolTypes	PyDSTool-module.html#_pyDSToolTypes
PyDSTool.divide	PyDSTool-module.html#divide
PyDSTool.ensurefloat	PyDSTool.common-module.html#ensurefloat
PyDSTool.noneFn	PyDSTool.common-module.html#noneFn
PyDSTool.iscontinuous	PyDSTool.Variable%27-module.html#iscontinuous
PyDSTool.ERR_RAISE	PyDSTool-module.html#ERR_RAISE
PyDSTool.export_pointset_to_CSV	PyDSTool.Points-module.html#export_pointset_to_CSV
PyDSTool.comparePointCoords	PyDSTool.Points-module.html#comparePointCoords
PyDSTool.remainder	PyDSTool-module.html#remainder
PyDSTool.Wichmannhill	PyDSTool-module.html#Wichmannhill
PyDSTool.pointset_to_traj	PyDSTool.Trajectory%27-module.html#pointset_to_traj
PyDSTool.simple_bisection	PyDSTool.common-module.html#simple_bisection
PyDSTool.extract_from_model	PyDSTool.MProject-module.html#extract_from_model
PyDSTool.Weibullvariate	PyDSTool-module.html#Weibullvariate
PyDSTool.newaxis	PyDSTool-module.html#newaxis
PyDSTool.Asin	PyDSTool-module.html#Asin
PyDSTool.rint	PyDSTool-module.html#rint
PyDSTool.little_endian	PyDSTool-module.html#little_endian
PyDSTool.issingleton	PyDSTool.Interval%27-module.html#issingleton
PyDSTool.Getrandbits	PyDSTool-module.html#Getrandbits
PyDSTool.logical_xor	PyDSTool-module.html#logical_xor
PyDSTool.__revision__	PyDSTool-module.html#__revision__
PyDSTool.exp2	PyDSTool-module.html#exp2
PyDSTool.False_	PyDSTool-module.html#False_
PyDSTool.convertPowers	PyDSTool.parseUtils-module.html#convertPowers
PyDSTool.typecodes	PyDSTool-module.html#typecodes
PyDSTool.not_equal	PyDSTool-module.html#not_equal
PyDSTool.findClosestArray	PyDSTool.utils-module.html#findClosestArray
PyDSTool.makeMultilinearRegrFn	PyDSTool.common-module.html#makeMultilinearRegrFn
PyDSTool.Betavariate	PyDSTool-module.html#Betavariate
PyDSTool.linearInterp	PyDSTool.common-module.html#linearInterp
PyDSTool.Hypot	PyDSTool-module.html#Hypot
PyDSTool.typeNA	PyDSTool-module.html#typeNA
PyDSTool.Floor	PyDSTool-module.html#Floor
PyDSTool.conjugate	PyDSTool-module.html#conjugate
PyDSTool.arrayToPointset	PyDSTool.Points-module.html#arrayToPointset
PyDSTool.ERR_LOG	PyDSTool-module.html#ERR_LOG
PyDSTool.array_bounds_check	PyDSTool.common-module.html#array_bounds_check
PyDSTool.right_shift	PyDSTool-module.html#right_shift
PyDSTool.sortedDictKeys	PyDSTool.common-module.html#sortedDictKeys
PyDSTool.who	PyDSTool-module.html#who
PyDSTool.Fmod	PyDSTool-module.html#Fmod
PyDSTool.multiply	PyDSTool-module.html#multiply
PyDSTool.logical_not	PyDSTool-module.html#logical_not
PyDSTool.Randrange	PyDSTool-module.html#Randrange
PyDSTool.convert_ptlabel_events	PyDSTool.Trajectory%27-module.html#convert_ptlabel_events
PyDSTool.Pow	PyDSTool-module.html#Pow
PyDSTool.Cosh	PyDSTool-module.html#Cosh
PyDSTool.nbytes	PyDSTool-module.html#nbytes
PyDSTool.Modf	PyDSTool-module.html#Modf
PyDSTool.isdiscrete	PyDSTool.Variable%27-module.html#isdiscrete
PyDSTool.numeric_to_traj	PyDSTool.Trajectory%27-module.html#numeric_to_traj
PyDSTool.object2str	PyDSTool.common-module.html#object2str
PyDSTool.find	PyDSTool.utils-module.html#find
PyDSTool.Atan	PyDSTool-module.html#Atan
PyDSTool.FPE_UNDERFLOW	PyDSTool-module.html#FPE_UNDERFLOW
PyDSTool.SHIFT_OVERFLOW	PyDSTool-module.html#SHIFT_OVERFLOW
PyDSTool.mergePointsets	PyDSTool.Points-module.html#mergePointsets
PyDSTool.NZERO	PyDSTool-module.html#NZERO
PyDSTool.padPointset	PyDSTool.Points-module.html#padPointset
PyDSTool.compareNumTypes	PyDSTool.common-module.html#compareNumTypes
PyDSTool.restart	PyDSTool-module.html#restart
PyDSTool.Random	PyDSTool-module.html#Random
PyDSTool.getSuperClasses	PyDSTool.common-module.html#getSuperClasses
PyDSTool.SHIFT_UNDERFLOW	PyDSTool-module.html#SHIFT_UNDERFLOW
PyDSTool.makeImplicitFunc	PyDSTool.utils-module.html#makeImplicitFunc
PyDSTool.Randint	PyDSTool-module.html#Randint
PyDSTool.maximum	PyDSTool-module.html#maximum
PyDSTool.Pi	PyDSTool-module.html#Pi
PyDSTool.Log10	PyDSTool-module.html#Log10
PyDSTool.rad2deg	PyDSTool-module.html#rad2deg
PyDSTool.arraymax	PyDSTool.common-module.html#arraymax
PyDSTool.__LICENSE__	PyDSTool-module.html#__LICENSE__
PyDSTool.cartesianProduct	PyDSTool.utils-module.html#cartesianProduct
PyDSTool.sctypeDict	PyDSTool-module.html#sctypeDict
PyDSTool.Choice	PyDSTool-module.html#Choice
PyDSTool.NINF	PyDSTool-module.html#NINF
PyDSTool.saveObjects	PyDSTool.utils-module.html#saveObjects
PyDSTool.insertInOrder	PyDSTool.common-module.html#insertInOrder
PyDSTool.ERR_DEFAULT2	PyDSTool-module.html#ERR_DEFAULT2
PyDSTool.sctypes	PyDSTool-module.html#sctypes
PyDSTool.verstr_parts	PyDSTool-module.html#verstr_parts
PyDSTool.Exp	PyDSTool-module.html#Exp
PyDSTool.Shuffle	PyDSTool-module.html#Shuffle
PyDSTool.log1p	PyDSTool-module.html#log1p
PyDSTool.equal	PyDSTool-module.html#equal
PyDSTool.Log	PyDSTool-module.html#Log
PyDSTool.bitwise_or	PyDSTool-module.html#bitwise_or
PyDSTool.diff	PyDSTool.common-module.html#diff
PyDSTool.nearest_2n_indices	PyDSTool.common-module.html#nearest_2n_indices
PyDSTool.invert	PyDSTool-module.html#invert
PyDSTool.add	PyDSTool-module.html#add
PyDSTool.SHIFT_INVALID	PyDSTool-module.html#SHIFT_INVALID
PyDSTool.c_	PyDSTool-module.html#c_
PyDSTool.Jumpahead	PyDSTool-module.html#Jumpahead
PyDSTool.sctypeNA	PyDSTool-module.html#sctypeNA
PyDSTool.filteredDict	PyDSTool.common-module.html#filteredDict
PyDSTool.saveSession	PyDSTool-module.html#saveSession
PyDSTool.SHIFT_DIVIDEBYZERO	PyDSTool-module.html#SHIFT_DIVIDEBYZERO
PyDSTool.verify_pos	PyDSTool.common-module.html#verify_pos
PyDSTool.get_opt	PyDSTool.common-module.html#get_opt
PyDSTool.reciprocal	PyDSTool-module.html#reciprocal
PyDSTool.n	PyDSTool-module.html#n
PyDSTool.className	PyDSTool.common-module.html#className
PyDSTool.cast	PyDSTool-module.html#cast
PyDSTool.compareBaseClass	PyDSTool.common-module.html#compareBaseClass
PyDSTool.mgrid	PyDSTool-module.html#mgrid
PyDSTool.pointsToPointset	PyDSTool.Points-module.html#pointsToPointset
PyDSTool.Uniform	PyDSTool-module.html#Uniform
PyDSTool.infty	PyDSTool-module.html#infty
PyDSTool.signbit	PyDSTool-module.html#signbit
PyDSTool.conj	PyDSTool-module.html#conj
PyDSTool.inf	PyDSTool-module.html#inf
PyDSTool.distutil_destination	PyDSTool.Generator.Radau_ODEsystem%27-module.html#distutil_destination
PyDSTool.bitwise_xor	PyDSTool-module.html#bitwise_xor
PyDSTool.floor_divide	PyDSTool-module.html#floor_divide
PyDSTool.resolveClashingAuxFnPars	PyDSTool.FuncSpec%27-module.html#resolveClashingAuxFnPars
PyDSTool.nextafter	PyDSTool-module.html#nextafter
PyDSTool.Cos	PyDSTool-module.html#Cos
PyDSTool.expm1	PyDSTool-module.html#expm1
PyDSTool.greater_equal	PyDSTool-module.html#greater_equal
PyDSTool.PINF	PyDSTool-module.html#PINF
PyDSTool.n_sigdigs_str	PyDSTool.common-module.html#n_sigdigs_str
PyDSTool.ERR_CALL	PyDSTool-module.html#ERR_CALL
PyDSTool.UFUNC_BUFSIZE_DEFAULT	PyDSTool-module.html#UFUNC_BUFSIZE_DEFAULT
PyDSTool.NAN	PyDSTool-module.html#NAN
PyDSTool.Gammavariate	PyDSTool-module.html#Gammavariate
PyDSTool.typeDict	PyDSTool-module.html#typeDict
PyDSTool.Expovariate	PyDSTool-module.html#Expovariate
PyDSTool.Setstate	PyDSTool-module.html#Setstate
PyDSTool.Gauss	PyDSTool-module.html#Gauss
PyDSTool.UFUNC_PYVALS_NAME	PyDSTool-module.html#UFUNC_PYVALS_NAME
PyDSTool.isoutputcts	PyDSTool.Variable%27-module.html#isoutputcts
PyDSTool.Radians	PyDSTool-module.html#Radians
PyDSTool.findClosestPointIndex	PyDSTool.utils-module.html#findClosestPointIndex
PyDSTool.bitwise_not	PyDSTool-module.html#bitwise_not
PyDSTool.__symbolic_ext	PyDSTool-module.html#__symbolic_ext
PyDSTool.isinterval	PyDSTool.Interval%27-module.html#isinterval
PyDSTool.nan	PyDSTool-module.html#nan
PyDSTool.isinputdiscrete	PyDSTool.Variable%27-module.html#isinputdiscrete
PyDSTool.makeSeqUnique	PyDSTool.common-module.html#makeSeqUnique
PyDSTool.Sum	PyDSTool-module.html#Sum
PyDSTool.invertMap	PyDSTool.common-module.html#invertMap
PyDSTool.logical_and	PyDSTool-module.html#logical_and
PyDSTool.true_divide	PyDSTool-module.html#true_divide
PyDSTool.Ceil	PyDSTool-module.html#Ceil
PyDSTool.smooth_pts	PyDSTool.common-module.html#smooth_pts
PyDSTool.t	PyDSTool-module.html#t
PyDSTool.verify_values	PyDSTool.common-module.html#verify_values
PyDSTool.FPE_DIVIDEBYZERO	PyDSTool-module.html#FPE_DIVIDEBYZERO
PyDSTool.subtract	PyDSTool-module.html#subtract
PyDSTool.union	PyDSTool.utils-module.html#union
PyDSTool.fmin	PyDSTool-module.html#fmin
PyDSTool.ones_like	PyDSTool-module.html#ones_like
PyDSTool.Fabs	PyDSTool-module.html#Fabs
PyDSTool.Sqrt	PyDSTool-module.html#Sqrt
PyDSTool._implicitSolveMethods	PyDSTool-module.html#_implicitSolveMethods
PyDSTool.square	PyDSTool-module.html#square
PyDSTool.Degrees	PyDSTool-module.html#Degrees
PyDSTool.make_poly_interpolated_curve	PyDSTool.common-module.html#make_poly_interpolated_curve
PyDSTool.Infinity	PyDSTool-module.html#Infinity
PyDSTool.findApproxPeriod	PyDSTool.Trajectory%27-module.html#findApproxPeriod
PyDSTool.Vonmisesvariate	PyDSTool-module.html#Vonmisesvariate
PyDSTool.r_	PyDSTool-module.html#r_
PyDSTool.exportPointset	PyDSTool.Points-module.html#exportPointset
PyDSTool.info	PyDSTool.utils-module.html#info
PyDSTool.compareClassAndBases	PyDSTool.common-module.html#compareClassAndBases
PyDSTool.uniquePoints	PyDSTool.common-module.html#uniquePoints
PyDSTool.getSpecFromFile	PyDSTool.FuncSpec%27-module.html#getSpecFromFile
PyDSTool.pointset_to_vars	PyDSTool.Variable%27-module.html#pointset_to_vars
PyDSTool.compareList	PyDSTool.utils-module.html#compareList
PyDSTool.ScalarType	PyDSTool-module.html#ScalarType
PyDSTool.spacing	PyDSTool-module.html#spacing
PyDSTool.Sin	PyDSTool-module.html#Sin
PyDSTool.Sample	PyDSTool-module.html#Sample
PyDSTool.makeNonParameterized	PyDSTool.Points-module.html#makeNonParameterized
PyDSTool.Max	PyDSTool-module.html#Max
PyDSTool.ERR_IGNORE	PyDSTool-module.html#ERR_IGNORE
PyDSTool.ERR_DEFAULT	PyDSTool-module.html#ERR_DEFAULT
PyDSTool.E	PyDSTool-module.html#E
PyDSTool.ALLOW_THREADS	PyDSTool-module.html#ALLOW_THREADS
PyDSTool.isinf	PyDSTool-module.html#isinf
PyDSTool.Normalvariate	PyDSTool-module.html#Normalvariate
PyDSTool.Events	PyDSTool.Events-module.html
PyDSTool.Events.splitargs	PyDSTool.parseUtils-module.html#splitargs
PyDSTool.Events._real_types	PyDSTool.Events-module.html#_real_types
PyDSTool.Events.isincreasing	PyDSTool.common-module.html#isincreasing
PyDSTool.Events.cartesianProduct	PyDSTool.utils-module.html#cartesianProduct
PyDSTool.Events.find	PyDSTool.utils-module.html#find
PyDSTool.Events.toPowSyntax	PyDSTool.parseUtils-module.html#toPowSyntax
PyDSTool.Events.makeMfileFunction	PyDSTool.utils-module.html#makeMfileFunction
PyDSTool.Events.collectReused	PyDSTool.Events-module.html#collectReused
PyDSTool.Events.object2str	PyDSTool.common-module.html#object2str
PyDSTool.Events._lowlevel	PyDSTool.Events-module.html#_lowlevel
PyDSTool.Events.simplify_str	PyDSTool.parseUtils-module.html#simplify_str
PyDSTool.Events.make_Jac_wrap	PyDSTool.utils-module.html#make_Jac_wrap
PyDSTool.Events._num_equivtype	PyDSTool.Events-module.html#_num_equivtype
PyDSTool.Events.findEndBrace	PyDSTool.parseUtils-module.html#findEndBrace
PyDSTool.Events.verify_values	PyDSTool.common-module.html#verify_values
PyDSTool.Events.mapPowStr	PyDSTool.parseUtils-module.html#mapPowStr
PyDSTool.Events.isHierarchicalName	PyDSTool.parseUtils-module.html#isHierarchicalName
PyDSTool.Events.listid	PyDSTool.common-module.html#listid
PyDSTool.Events.makeArrayIxMap	PyDSTool.common-module.html#makeArrayIxMap
PyDSTool.Events._pytypefromtype	PyDSTool.Events-module.html#_pytypefromtype
PyDSTool.Events.makeDataDict	PyDSTool.utils-module.html#makeDataDict
PyDSTool.Events._indentstr	PyDSTool.Events-module.html#_indentstr
PyDSTool.Events.ensurebare	PyDSTool.parseUtils-module.html#ensurebare
PyDSTool.Events._all_float	PyDSTool.Events-module.html#_all_float
PyDSTool.Events.findClosestPointIndex	PyDSTool.utils-module.html#findClosestPointIndex
PyDSTool.Events.sortedDictLists	PyDSTool.common-module.html#sortedDictLists
PyDSTool.Events._1DimplicitSolveMethods	PyDSTool.Events-module.html#_1DimplicitSolveMethods
PyDSTool.Events.sortedDictValues	PyDSTool.common-module.html#sortedDictValues
PyDSTool.Events.remove_indices_from_range	PyDSTool.parseUtils-module.html#remove_indices_from_range
PyDSTool.Events.wrapArgInCall	PyDSTool.parseUtils-module.html#wrapArgInCall
PyDSTool.Events.makeUniqueFn	PyDSTool.common-module.html#makeUniqueFn
PyDSTool.Events.makeImplicitFunc	PyDSTool.utils-module.html#makeImplicitFunc
PyDSTool.Events.findpreciseroot	PyDSTool.Events-module.html#findpreciseroot
PyDSTool.Events.invertMap	PyDSTool.common-module.html#invertMap
PyDSTool.Events.ensuredecimalconst	PyDSTool.parseUtils-module.html#ensuredecimalconst
PyDSTool.Events.compareClassAndBases	PyDSTool.common-module.html#compareClassAndBases
PyDSTool.Events.smooth_pts	PyDSTool.common-module.html#smooth_pts
PyDSTool.Events.compareNumTypes	PyDSTool.common-module.html#compareNumTypes
PyDSTool.Events.ast2string	PyDSTool.parseUtils-module.html#ast2string
PyDSTool.Events._all_complex	PyDSTool.Events-module.html#_all_complex
PyDSTool.Events.diff2	PyDSTool.common-module.html#diff2
PyDSTool.Events._num_name2equivtypes	PyDSTool.Events-module.html#_num_name2equivtypes
PyDSTool.Events.domul	PyDSTool.parseUtils-module.html#domul
PyDSTool.Events._num_name2type	PyDSTool.Events-module.html#_num_name2type
PyDSTool.Events.splitastLR	PyDSTool.parseUtils-module.html#splitastLR
PyDSTool.Events._complex_types	PyDSTool.Events-module.html#_complex_types
PyDSTool.Events._num_type2name	PyDSTool.Events-module.html#_num_type2name
PyDSTool.Events.ensurefloat	PyDSTool.common-module.html#ensurefloat
PyDSTool.Events.noneFn	PyDSTool.common-module.html#noneFn
PyDSTool.Events.saveObjects	PyDSTool.utils-module.html#saveObjects
PyDSTool.Events.sym2name	PyDSTool.parseUtils-module.html#sym2name
PyDSTool.Events.insertInOrder	PyDSTool.common-module.html#insertInOrder
PyDSTool.Events.getSuperClasses	PyDSTool.common-module.html#getSuperClasses
PyDSTool.Events.dosub	PyDSTool.parseUtils-module.html#dosub
PyDSTool.Events._all_int	PyDSTool.Events-module.html#_all_int
PyDSTool.Events._all_numpy_int	PyDSTool.Events-module.html#_all_numpy_int
PyDSTool.Events.processReusedC	PyDSTool.Events-module.html#processReusedC
PyDSTool.Events.simplifyMatrixRepr	PyDSTool.common-module.html#simplifyMatrixRepr
PyDSTool.Events.isIntegerToken	PyDSTool.parseUtils-module.html#isIntegerToken
PyDSTool.Events._highlevel	PyDSTool.Events-module.html#_highlevel
PyDSTool.Events.extent	PyDSTool.common-module.html#extent
PyDSTool.Events.findNumTailPos	PyDSTool.parseUtils-module.html#findNumTailPos
PyDSTool.Events.get_opt	PyDSTool.common-module.html#get_opt
PyDSTool.Events.simplify	PyDSTool.parseUtils-module.html#simplify
PyDSTool.Events.makeParList	PyDSTool.parseUtils-module.html#makeParList
PyDSTool.Events.ensureparen	PyDSTool.parseUtils-module.html#ensureparen
PyDSTool.Events.readArgs	PyDSTool.parseUtils-module.html#readArgs
PyDSTool.Events.makePythonStateZeroCrossEvent	PyDSTool.Events-module.html#makePythonStateZeroCrossEvent
PyDSTool.Events.union	PyDSTool.utils-module.html#union
PyDSTool.Events.doadd	PyDSTool.parseUtils-module.html#doadd
PyDSTool.Events._float_types	PyDSTool.Events-module.html#_float_types
PyDSTool.Events.trysimple	PyDSTool.parseUtils-module.html#trysimple
PyDSTool.Events.isUniqueSeq	PyDSTool.common-module.html#isUniqueSeq
PyDSTool.Events._seq_types	PyDSTool.Events-module.html#_seq_types
PyDSTool.Events._implicitSolveMethods	PyDSTool.Events-module.html#_implicitSolveMethods
PyDSTool.Events.joinAsStrs	PyDSTool.parseUtils-module.html#joinAsStrs
PyDSTool.Events.diff	PyDSTool.common-module.html#diff
PyDSTool.Events.verify_intbool	PyDSTool.common-module.html#verify_intbool
PyDSTool.Events.mapNames	PyDSTool.parseUtils-module.html#mapNames
PyDSTool.Events.uniquePoints	PyDSTool.common-module.html#uniquePoints
PyDSTool.Events.make_poly_interpolated_curve	PyDSTool.common-module.html#make_poly_interpolated_curve
PyDSTool.Events.makeSeqUnique	PyDSTool.common-module.html#makeSeqUnique
PyDSTool.Events.proper_match	PyDSTool.parseUtils-module.html#proper_match
PyDSTool.Events.orderEventData	PyDSTool.utils-module.html#orderEventData
PyDSTool.Events.replaceSepListInv	PyDSTool.parseUtils-module.html#replaceSepListInv
PyDSTool.Events.nearest_2n_indices	PyDSTool.common-module.html#nearest_2n_indices
PyDSTool.Events.ismonotonic	PyDSTool.common-module.html#ismonotonic
PyDSTool.Events.replaceCallsWithDummies	PyDSTool.parseUtils-module.html#replaceCallsWithDummies
PyDSTool.Events.replaceSepInv	PyDSTool.parseUtils-module.html#replaceSepInv
PyDSTool.Events.loadObjects	PyDSTool.utils-module.html#loadObjects
PyDSTool.Events.makeZeroCrossEvent	PyDSTool.Events-module.html#makeZeroCrossEvent
PyDSTool.Events.convertPowers	PyDSTool.parseUtils-module.html#convertPowers
PyDSTool.Events.ast2shortlist	PyDSTool.parseUtils-module.html#ast2shortlist
PyDSTool.Events.replaceSep	PyDSTool.parseUtils-module.html#replaceSep
PyDSTool.Events.sortedDictItems	PyDSTool.common-module.html#sortedDictItems
PyDSTool.Events._term	PyDSTool.Events-module.html#_term
PyDSTool.Events.utils_info	PyDSTool.utils-module.html#info
PyDSTool.Events.doneg	PyDSTool.parseUtils-module.html#doneg
PyDSTool.Events.isToken	PyDSTool.parseUtils-module.html#isToken
PyDSTool.Events._varlinked	PyDSTool.Events-module.html#_varlinked
PyDSTool.Events.count_sep	PyDSTool.parseUtils-module.html#count_sep
PyDSTool.Events.info	PyDSTool.utils-module.html#info
PyDSTool.Events.findClosestArray	PyDSTool.utils-module.html#findClosestArray
PyDSTool.Events.makeMultilinearRegrFn	PyDSTool.common-module.html#makeMultilinearRegrFn
PyDSTool.Events.replaceSepList	PyDSTool.parseUtils-module.html#replaceSepList
PyDSTool.Events.className	PyDSTool.common-module.html#className
PyDSTool.Events.linearInterp	PyDSTool.common-module.html#linearInterp
PyDSTool.Events._all_numpy_float	PyDSTool.Events-module.html#_all_numpy_float
PyDSTool.Events.compareBaseClass	PyDSTool.common-module.html#compareBaseClass
PyDSTool.Events.string2ast	PyDSTool.parseUtils-module.html#string2ast
PyDSTool.Events._notvarlinked	PyDSTool.Events-module.html#_notvarlinked
PyDSTool.Events._int_types	PyDSTool.Events-module.html#_int_types
PyDSTool.Events.compareList	PyDSTool.utils-module.html#compareList
PyDSTool.Events.sortedDictKeys	PyDSTool.common-module.html#sortedDictKeys
PyDSTool.Events.verify_pos	PyDSTool.common-module.html#verify_pos
PyDSTool.Events.parseMatrixStrToDictStr	PyDSTool.parseUtils-module.html#parseMatrixStrToDictStr
PyDSTool.Events._num_types	PyDSTool.Events-module.html#_num_types
PyDSTool.Events.make_RHS_wrap	PyDSTool.utils-module.html#make_RHS_wrap
PyDSTool.Events.simple_bisection	PyDSTool.common-module.html#simple_bisection
PyDSTool.Events.array_bounds_check	PyDSTool.common-module.html#array_bounds_check
PyDSTool.Events.ensureparen_div	PyDSTool.parseUtils-module.html#ensureparen_div
PyDSTool.Events._notactive	PyDSTool.Events-module.html#_notactive
PyDSTool.Events.timestamp	PyDSTool.common-module.html#timestamp
PyDSTool.Events.dodiv	PyDSTool.parseUtils-module.html#dodiv
PyDSTool.Events.isNameToken	PyDSTool.parseUtils-module.html#isNameToken
PyDSTool.Events._notprecise	PyDSTool.Events-module.html#_notprecise
PyDSTool.Events.concatStrDict	PyDSTool.common-module.html#concatStrDict
PyDSTool.Events._num_maxmin	PyDSTool.Events-module.html#_num_maxmin
PyDSTool.Events._nonterm	PyDSTool.Events-module.html#_nonterm
PyDSTool.Events.copyVarDict	PyDSTool.common-module.html#copyVarDict
PyDSTool.Events.dopower	PyDSTool.parseUtils-module.html#dopower
PyDSTool.Events.filteredDict	PyDSTool.common-module.html#filteredDict
PyDSTool.Events.processReusedPy	PyDSTool.Events-module.html#processReusedPy
PyDSTool.Events.arraymax	PyDSTool.common-module.html#arraymax
PyDSTool.Events.idfn	PyDSTool.common-module.html#idfn
PyDSTool.Events.addArgToCalls	PyDSTool.parseUtils-module.html#addArgToCalls
PyDSTool.Events.joinStrs	PyDSTool.parseUtils-module.html#joinStrs
PyDSTool.Events.verify_nonneg	PyDSTool.common-module.html#verify_nonneg
PyDSTool.Events._precise	PyDSTool.Events-module.html#_precise
PyDSTool.Events.ensureStrArgDict	PyDSTool.Symbolic-module.html#ensureStrArgDict
PyDSTool.Events._active	PyDSTool.Events-module.html#_active
PyDSTool.Events.processReusedMatlab	PyDSTool.Events-module.html#processReusedMatlab
PyDSTool.Events.n_sigdigs_str	PyDSTool.common-module.html#n_sigdigs_str
PyDSTool.Events._all_numpy_complex	PyDSTool.Events-module.html#_all_numpy_complex
PyDSTool.Events.isNumericToken	PyDSTool.parseUtils-module.html#isNumericToken
PyDSTool.FuncSpec'	PyDSTool.FuncSpec%27-module.html
PyDSTool.FuncSpec'._real_types	PyDSTool.FuncSpec%27-module.html#_real_types
PyDSTool.FuncSpec'.builtin_auxnames	PyDSTool.FuncSpec%27-module.html#builtin_auxnames
PyDSTool.FuncSpec'._num_equivtype	PyDSTool.FuncSpec%27-module.html#_num_equivtype
PyDSTool.FuncSpec'._indentstr	PyDSTool.FuncSpec%27-module.html#_indentstr
PyDSTool.FuncSpec'.name_chars_RE	PyDSTool.FuncSpec%27-module.html#name_chars_RE
PyDSTool.FuncSpec'.protected_randomnames	PyDSTool.FuncSpec%27-module.html#protected_randomnames
PyDSTool.FuncSpec'.num_chars	PyDSTool.FuncSpec%27-module.html#num_chars
PyDSTool.FuncSpec'.ONES	PyDSTool.FuncSpec%27-module.html#ONES
PyDSTool.FuncSpec'._pytypefromtype	PyDSTool.FuncSpec%27-module.html#_pytypefromtype
PyDSTool.FuncSpec'.makePartialJac	PyDSTool.FuncSpec%27-module.html#makePartialJac
PyDSTool.FuncSpec'.protected_macronames	PyDSTool.FuncSpec%27-module.html#protected_macronames
PyDSTool.FuncSpec'._all_float	PyDSTool.FuncSpec%27-module.html#_all_float
PyDSTool.FuncSpec'.builtinFnSigInfo	PyDSTool.FuncSpec%27-module.html#builtinFnSigInfo
PyDSTool.FuncSpec'._1DimplicitSolveMethods	PyDSTool.FuncSpec%27-module.html#_1DimplicitSolveMethods
PyDSTool.FuncSpec'.API	PyDSTool.FuncSpec%27-module.html#API
PyDSTool.FuncSpec'._all_complex	PyDSTool.FuncSpec%27-module.html#_all_complex
PyDSTool.FuncSpec'._num_name2equivtypes	PyDSTool.FuncSpec%27-module.html#_num_name2equivtypes
PyDSTool.FuncSpec'._num_name2type	PyDSTool.FuncSpec%27-module.html#_num_name2type
PyDSTool.FuncSpec'._complex_types	PyDSTool.FuncSpec%27-module.html#_complex_types
PyDSTool.FuncSpec'.Continuous	PyDSTool.FuncSpec%27-module.html#Continuous
PyDSTool.FuncSpec'._num_type2name	PyDSTool.FuncSpec%27-module.html#_num_type2name
PyDSTool.FuncSpec'.null_predicate	PyDSTool.FuncSpec%27-module.html#null_predicate
PyDSTool.FuncSpec'._all_int	PyDSTool.FuncSpec%27-module.html#_all_int
PyDSTool.FuncSpec'._all_numpy_int	PyDSTool.FuncSpec%27-module.html#_all_numpy_int
PyDSTool.FuncSpec'.syms	PyDSTool.FuncSpec%27-module.html#syms
PyDSTool.FuncSpec'.Discrete	PyDSTool.FuncSpec%27-module.html#Discrete
PyDSTool.FuncSpec'.targetLangs	PyDSTool.FuncSpec%27-module.html#targetLangs
PyDSTool.FuncSpec'._float_types	PyDSTool.FuncSpec%27-module.html#_float_types
PyDSTool.FuncSpec'._processReused	PyDSTool.FuncSpec%27-module.html#_processReused
PyDSTool.FuncSpec'._seq_types	PyDSTool.FuncSpec%27-module.html#_seq_types
PyDSTool.FuncSpec'._implicitSolveMethods	PyDSTool.FuncSpec%27-module.html#_implicitSolveMethods
PyDSTool.FuncSpec'.protected_mathnames	PyDSTool.FuncSpec%27-module.html#protected_mathnames
PyDSTool.FuncSpec'.protected_allnames	PyDSTool.FuncSpec%27-module.html#protected_allnames
PyDSTool.FuncSpec'._all_numpy_float	PyDSTool.FuncSpec%27-module.html#_all_numpy_float
PyDSTool.FuncSpec'.protected_auxnamesDB	PyDSTool.FuncSpec%27-module.html#protected_auxnamesDB
PyDSTool.FuncSpec'.getSpecFromFile	PyDSTool.FuncSpec%27-module.html#getSpecFromFile
PyDSTool.FuncSpec'.protected_specialfns	PyDSTool.FuncSpec%27-module.html#protected_specialfns
PyDSTool.FuncSpec'._num_types	PyDSTool.FuncSpec%27-module.html#_num_types
PyDSTool.FuncSpec'.LargestInt32	PyDSTool.FuncSpec%27-module.html#LargestInt32
PyDSTool.FuncSpec'.resolveClashingAuxFnPars	PyDSTool.FuncSpec%27-module.html#resolveClashingAuxFnPars
PyDSTool.FuncSpec'._num_maxmin	PyDSTool.FuncSpec%27-module.html#_num_maxmin
PyDSTool.FuncSpec'.protected_scipynames	PyDSTool.FuncSpec%27-module.html#protected_scipynames
PyDSTool.FuncSpec'.ZEROS	PyDSTool.FuncSpec%27-module.html#ZEROS
PyDSTool.FuncSpec'.NAMESEP	PyDSTool.FuncSpec%27-module.html#NAMESEP
PyDSTool.FuncSpec'._int_types	PyDSTool.FuncSpec%27-module.html#_int_types
PyDSTool.FuncSpec'._all_numpy_complex	PyDSTool.FuncSpec%27-module.html#_all_numpy_complex
PyDSTool.Generator	PyDSTool.Generator-module.html
PyDSTool.Generator.findGenSubClasses	PyDSTool.Generator-module.html#findGenSubClasses
PyDSTool.Generator.pi	PyDSTool.Generator-module.html#pi
PyDSTool.Generator.info	PyDSTool.Generator.baseclasses.Generator-class.html#info
PyDSTool.Generator._pollInputs	PyDSTool.Generator.baseclasses-module.html#_pollInputs
PyDSTool.Generator.e	PyDSTool.Generator-module.html#e
PyDSTool.Generator.ADMC_ODEsystem'	PyDSTool.Generator.ADMC_ODEsystem%27-module.html
PyDSTool.Generator.ADMC_ODEsystem'.W_TERMEVENT	PyDSTool.Generator.ADMC_ODEsystem%27-module.html#W_TERMEVENT
PyDSTool.Generator.ADMC_ODEsystem'._real_types	PyDSTool.Generator.ADMC_ODEsystem%27-module.html#_real_types
PyDSTool.Generator.ADMC_ODEsystem'.errmessages	PyDSTool.Generator.ADMC_ODEsystem%27-module.html#errmessages
PyDSTool.Generator.ADMC_ODEsystem'.contained	PyDSTool.Generator.ADMC_ODEsystem%27-module.html#contained
PyDSTool.Generator.ADMC_ODEsystem'.W_BISECTLIMIT	PyDSTool.Generator.ADMC_ODEsystem%27-module.html#W_BISECTLIMIT
PyDSTool.Generator.ADMC_ODEsystem'._pytypefromtype	PyDSTool.Generator.ADMC_ODEsystem%27-module.html#_pytypefromtype
PyDSTool.Generator.ADMC_ODEsystem'.E_NONUNIQUETERM	PyDSTool.Generator.ADMC_ODEsystem%27-module.html#E_NONUNIQUETERM
PyDSTool.Generator.ADMC_ODEsystem'._all_int	PyDSTool.Generator.ADMC_ODEsystem%27-module.html#_all_int
PyDSTool.Generator.ADMC_ODEsystem'._all_float	PyDSTool.Generator.ADMC_ODEsystem%27-module.html#_all_float
PyDSTool.Generator.ADMC_ODEsystem'.warnfields	PyDSTool.Generator.ADMC_ODEsystem%27-module.html#warnfields
PyDSTool.Generator.ADMC_ODEsystem'._1DimplicitSolveMethods	PyDSTool.Generator.ADMC_ODEsystem%27-module.html#_1DimplicitSolveMethods
PyDSTool.Generator.ADMC_ODEsystem'.API	PyDSTool.Generator.ADMC_ODEsystem%27-module.html#API
PyDSTool.Generator.ADMC_ODEsystem'.pi	PyDSTool.Generator.ADMC_ODEsystem%27-module.html#pi
PyDSTool.Generator.ADMC_ODEsystem'._all_complex	PyDSTool.Generator.ADMC_ODEsystem%27-module.html#_all_complex
PyDSTool.Generator.ADMC_ODEsystem'.isnan	PyDSTool.Generator.ADMC_ODEsystem%27-module.html#isnan
PyDSTool.Generator.ADMC_ODEsystem'._num_name2type	PyDSTool.Generator.ADMC_ODEsystem%27-module.html#_num_name2type
PyDSTool.Generator.ADMC_ODEsystem'._complex_types	PyDSTool.Generator.ADMC_ODEsystem%27-module.html#_complex_types
PyDSTool.Generator.ADMC_ODEsystem'.Continuous	PyDSTool.Generator.ADMC_ODEsystem%27-module.html#Continuous
PyDSTool.Generator.ADMC_ODEsystem'._num_type2name	PyDSTool.Generator.ADMC_ODEsystem%27-module.html#_num_type2name
PyDSTool.Generator.ADMC_ODEsystem'.null_predicate	PyDSTool.Generator.ADMC_ODEsystem%27-module.html#null_predicate
PyDSTool.Generator.ADMC_ODEsystem'._all_numpy_int	PyDSTool.Generator.ADMC_ODEsystem%27-module.html#_all_numpy_int
PyDSTool.Generator.ADMC_ODEsystem'.Discrete	PyDSTool.Generator.ADMC_ODEsystem%27-module.html#Discrete
PyDSTool.Generator.ADMC_ODEsystem'.targetLangs	PyDSTool.Generator.ADMC_ODEsystem%27-module.html#targetLangs
PyDSTool.Generator.ADMC_ODEsystem'.isfinite	PyDSTool.Generator.ADMC_ODEsystem%27-module.html#isfinite
PyDSTool.Generator.ADMC_ODEsystem'.theGenSpecHelper	PyDSTool.Generator.ADMC_ODEsystem%27-module.html#theGenSpecHelper
PyDSTool.Generator.ADMC_ODEsystem'.notcontained	PyDSTool.Generator.ADMC_ODEsystem%27-module.html#notcontained
PyDSTool.Generator.ADMC_ODEsystem'.symbolMapDict	PyDSTool.Generator.ADMC_ODEsystem%27-module.html#symbolMapDict
PyDSTool.Generator.ADMC_ODEsystem'._float_types	PyDSTool.Generator.ADMC_ODEsystem%27-module.html#_float_types
PyDSTool.Generator.ADMC_ODEsystem'._pydstool_path	PyDSTool.Generator.ADMC_ODEsystem%27-module.html#_pydstool_path
PyDSTool.Generator.ADMC_ODEsystem'._seq_types	PyDSTool.Generator.ADMC_ODEsystem%27-module.html#_seq_types
PyDSTool.Generator.ADMC_ODEsystem'._implicitSolveMethods	PyDSTool.Generator.ADMC_ODEsystem%27-module.html#_implicitSolveMethods
PyDSTool.Generator.ADMC_ODEsystem'.uncertain	PyDSTool.Generator.ADMC_ODEsystem%27-module.html#uncertain
PyDSTool.Generator.ADMC_ODEsystem'._num_name2equivtypes	PyDSTool.Generator.ADMC_ODEsystem%27-module.html#_num_name2equivtypes
PyDSTool.Generator.ADMC_ODEsystem'._all_numpy_float	PyDSTool.Generator.ADMC_ODEsystem%27-module.html#_all_numpy_float
PyDSTool.Generator.ADMC_ODEsystem'.Inf	PyDSTool.Generator.ADMC_ODEsystem%27-module.html#Inf
PyDSTool.Generator.ADMC_ODEsystem'._num_equivtype	PyDSTool.Generator.ADMC_ODEsystem%27-module.html#_num_equivtype
PyDSTool.Generator.ADMC_ODEsystem'.E_COMPUTFAIL	PyDSTool.Generator.ADMC_ODEsystem%27-module.html#E_COMPUTFAIL
PyDSTool.Generator.ADMC_ODEsystem'.errorfields	PyDSTool.Generator.ADMC_ODEsystem%27-module.html#errorfields
PyDSTool.Generator.ADMC_ODEsystem'._num_types	PyDSTool.Generator.ADMC_ODEsystem%27-module.html#_num_types
PyDSTool.Generator.ADMC_ODEsystem'.warnmessages	PyDSTool.Generator.ADMC_ODEsystem%27-module.html#warnmessages
PyDSTool.Generator.ADMC_ODEsystem'.W_NONTERMEVENT	PyDSTool.Generator.ADMC_ODEsystem%27-module.html#W_NONTERMEVENT
PyDSTool.Generator.ADMC_ODEsystem'.NaN	PyDSTool.Generator.ADMC_ODEsystem%27-module.html#NaN
PyDSTool.Generator.ADMC_ODEsystem'.LargestInt32	PyDSTool.Generator.ADMC_ODEsystem%27-module.html#LargestInt32
PyDSTool.Generator.ADMC_ODEsystem'._num_maxmin	PyDSTool.Generator.ADMC_ODEsystem%27-module.html#_num_maxmin
PyDSTool.Generator.ADMC_ODEsystem'.W_UNCERTVAL	PyDSTool.Generator.ADMC_ODEsystem%27-module.html#W_UNCERTVAL
PyDSTool.Generator.ADMC_ODEsystem'.e	PyDSTool.Generator.ADMC_ODEsystem%27-module.html#e
PyDSTool.Generator.ADMC_ODEsystem'._int_types	PyDSTool.Generator.ADMC_ODEsystem%27-module.html#_int_types
PyDSTool.Generator.ADMC_ODEsystem'.W_TERMSTATEBD	PyDSTool.Generator.ADMC_ODEsystem%27-module.html#W_TERMSTATEBD
PyDSTool.Generator.ADMC_ODEsystem'.W_NONTERMSTATEBD	PyDSTool.Generator.ADMC_ODEsystem%27-module.html#W_NONTERMSTATEBD
PyDSTool.Generator.ADMC_ODEsystem'._all_numpy_complex	PyDSTool.Generator.ADMC_ODEsystem%27-module.html#_all_numpy_complex
PyDSTool.Generator.DDEsystem	PyDSTool.Generator.DDEsystem-module.html
PyDSTool.Generator.DDEsystem._real_types	PyDSTool.Generator.DDEsystem-module.html#_real_types
PyDSTool.Generator.DDEsystem.isoutputdiscrete	PyDSTool.Variable%27-module.html#isoutputdiscrete
PyDSTool.Generator.DDEsystem.isincreasing	PyDSTool.common-module.html#isincreasing
PyDSTool.Generator.DDEsystem.find	PyDSTool.utils-module.html#find
PyDSTool.Generator.DDEsystem.makePartialJac	PyDSTool.FuncSpec%27-module.html#makePartialJac
PyDSTool.Generator.DDEsystem.makeMfileFunction	PyDSTool.utils-module.html#makeMfileFunction
PyDSTool.Generator.DDEsystem.verify_intbool	PyDSTool.common-module.html#verify_intbool
PyDSTool.Generator.DDEsystem.object2str	PyDSTool.common-module.html#object2str
PyDSTool.Generator.DDEsystem.getSpecFromFile	PyDSTool.FuncSpec%27-module.html#getSpecFromFile
PyDSTool.Generator.DDEsystem.mergePointsets	PyDSTool.Points-module.html#mergePointsets
PyDSTool.Generator.DDEsystem.verify_values	PyDSTool.common-module.html#verify_values
PyDSTool.Generator.DDEsystem.timestamp	PyDSTool.common-module.html#timestamp
PyDSTool.Generator.DDEsystem.isoutputcts	PyDSTool.Variable%27-module.html#isoutputcts
PyDSTool.Generator.DDEsystem.listid	PyDSTool.common-module.html#listid
PyDSTool.Generator.DDEsystem.makeArrayIxMap	PyDSTool.common-module.html#makeArrayIxMap
PyDSTool.Generator.DDEsystem._pytypefromtype	PyDSTool.Generator.DDEsystem-module.html#_pytypefromtype
PyDSTool.Generator.DDEsystem.makeDataDict	PyDSTool.utils-module.html#makeDataDict
PyDSTool.Generator.DDEsystem._all_float	PyDSTool.Generator.DDEsystem-module.html#_all_float
PyDSTool.Generator.DDEsystem.findClosestPointIndex	PyDSTool.utils-module.html#findClosestPointIndex
PyDSTool.Generator.DDEsystem.sortedDictLists	PyDSTool.common-module.html#sortedDictLists
PyDSTool.Generator.DDEsystem._1DimplicitSolveMethods	PyDSTool.Generator.DDEsystem-module.html#_1DimplicitSolveMethods
PyDSTool.Generator.DDEsystem.sortedDictValues	PyDSTool.common-module.html#sortedDictValues
PyDSTool.Generator.DDEsystem.isdiscrete	PyDSTool.Variable%27-module.html#isdiscrete
PyDSTool.Generator.DDEsystem.isinterval	PyDSTool.Interval%27-module.html#isinterval
PyDSTool.Generator.DDEsystem.makeUniqueFn	PyDSTool.common-module.html#makeUniqueFn
PyDSTool.Generator.DDEsystem.padPointset	PyDSTool.Points-module.html#padPointset
PyDSTool.Generator.DDEsystem.isinputcts	PyDSTool.Variable%27-module.html#isinputcts
PyDSTool.Generator.DDEsystem.makeImplicitFunc	PyDSTool.utils-module.html#makeImplicitFunc
PyDSTool.Generator.DDEsystem.ismonotonic	PyDSTool.common-module.html#ismonotonic
PyDSTool.Generator.DDEsystem.cartesianProduct	PyDSTool.utils-module.html#cartesianProduct
PyDSTool.Generator.DDEsystem.compareClassAndBases	PyDSTool.common-module.html#compareClassAndBases
PyDSTool.Generator.DDEsystem.className	PyDSTool.common-module.html#className
PyDSTool.Generator.DDEsystem.compareNumTypes	PyDSTool.common-module.html#compareNumTypes
PyDSTool.Generator.DDEsystem.pi	PyDSTool.Generator.DDEsystem-module.html#pi
PyDSTool.Generator.DDEsystem._all_complex	PyDSTool.Generator.DDEsystem-module.html#_all_complex
PyDSTool.Generator.DDEsystem.diff2	PyDSTool.common-module.html#diff2
PyDSTool.Generator.DDEsystem._num_name2type	PyDSTool.Generator.DDEsystem-module.html#_num_name2type
PyDSTool.Generator.DDEsystem._complex_types	PyDSTool.Generator.DDEsystem-module.html#_complex_types
PyDSTool.Generator.DDEsystem.numeric_to_traj	PyDSTool.Trajectory%27-module.html#numeric_to_traj
PyDSTool.Generator.DDEsystem._num_type2name	PyDSTool.Generator.DDEsystem-module.html#_num_type2name
PyDSTool.Generator.DDEsystem.ensurefloat	PyDSTool.common-module.html#ensurefloat
PyDSTool.Generator.DDEsystem.noneFn	PyDSTool.common-module.html#noneFn
PyDSTool.Generator.DDEsystem.iscontinuous	PyDSTool.Variable%27-module.html#iscontinuous
PyDSTool.Generator.DDEsystem.intersect	PyDSTool.common-module.html#intersect
PyDSTool.Generator.DDEsystem.saveObjects	PyDSTool.utils-module.html#saveObjects
PyDSTool.Generator.DDEsystem.importPointset	PyDSTool.Points-module.html#importPointset
PyDSTool.Generator.DDEsystem.export_pointset_to_CSV	PyDSTool.Points-module.html#export_pointset_to_CSV
PyDSTool.Generator.DDEsystem.insertInOrder	PyDSTool.common-module.html#insertInOrder
PyDSTool.Generator.DDEsystem.getSuperClasses	PyDSTool.common-module.html#getSuperClasses
PyDSTool.Generator.DDEsystem._all_int	PyDSTool.Generator.DDEsystem-module.html#_all_int
PyDSTool.Generator.DDEsystem._all_numpy_int	PyDSTool.Generator.DDEsystem-module.html#_all_numpy_int
PyDSTool.Generator.DDEsystem.comparePointCoords	PyDSTool.Points-module.html#comparePointCoords
PyDSTool.Generator.DDEsystem.extent	PyDSTool.common-module.html#extent
PyDSTool.Generator.DDEsystem.union	PyDSTool.utils-module.html#union
PyDSTool.Generator.DDEsystem.get_opt	PyDSTool.common-module.html#get_opt
PyDSTool.Generator.DDEsystem.pointset_to_traj	PyDSTool.Trajectory%27-module.html#pointset_to_traj
PyDSTool.Generator.DDEsystem.pointsToPointset	PyDSTool.Points-module.html#pointsToPointset
PyDSTool.Generator.DDEsystem.makePythonStateZeroCrossEvent	PyDSTool.Events-module.html#makePythonStateZeroCrossEvent
PyDSTool.Generator.DDEsystem._float_types	PyDSTool.Generator.DDEsystem-module.html#_float_types
PyDSTool.Generator.DDEsystem.isUniqueSeq	PyDSTool.common-module.html#isUniqueSeq
PyDSTool.Generator.DDEsystem.isinputdiscrete	PyDSTool.Variable%27-module.html#isinputdiscrete
PyDSTool.Generator.DDEsystem._seq_types	PyDSTool.Generator.DDEsystem-module.html#_seq_types
PyDSTool.Generator.DDEsystem.invertMap	PyDSTool.common-module.html#invertMap
PyDSTool.Generator.DDEsystem._implicitSolveMethods	PyDSTool.Generator.DDEsystem-module.html#_implicitSolveMethods
PyDSTool.Generator.DDEsystem.issingleton	PyDSTool.Interval%27-module.html#issingleton
PyDSTool.Generator.DDEsystem.diff	PyDSTool.common-module.html#diff
PyDSTool.Generator.DDEsystem.smooth_pts	PyDSTool.common-module.html#smooth_pts
PyDSTool.Generator.DDEsystem.uniquePoints	PyDSTool.common-module.html#uniquePoints
PyDSTool.Generator.DDEsystem.make_poly_interpolated_curve	PyDSTool.common-module.html#make_poly_interpolated_curve
PyDSTool.Generator.DDEsystem.makeSeqUnique	PyDSTool.common-module.html#makeSeqUnique
PyDSTool.Generator.DDEsystem.orderEventData	PyDSTool.utils-module.html#orderEventData
PyDSTool.Generator.DDEsystem.simple_bisection	PyDSTool.common-module.html#simple_bisection
PyDSTool.Generator.DDEsystem.nearest_2n_indices	PyDSTool.common-module.html#nearest_2n_indices
PyDSTool.Generator.DDEsystem.HAVE_PSYCO	PyDSTool.Generator.DDEsystem-module.html#HAVE_PSYCO
PyDSTool.Generator.DDEsystem.loadObjects	PyDSTool.utils-module.html#loadObjects
PyDSTool.Generator.DDEsystem.findApproxPeriod	PyDSTool.Trajectory%27-module.html#findApproxPeriod
PyDSTool.Generator.DDEsystem.makeZeroCrossEvent	PyDSTool.Events-module.html#makeZeroCrossEvent
PyDSTool.Generator.DDEsystem.sortedDictItems	PyDSTool.common-module.html#sortedDictItems
PyDSTool.Generator.DDEsystem.verify_pos	PyDSTool.common-module.html#verify_pos
PyDSTool.Generator.DDEsystem.exportPointset	PyDSTool.Points-module.html#exportPointset
PyDSTool.Generator.DDEsystem.info	PyDSTool.utils-module.html#info
PyDSTool.Generator.DDEsystem.make_RHS_wrap	PyDSTool.utils-module.html#make_RHS_wrap
PyDSTool.Generator.DDEsystem.findClosestArray	PyDSTool.utils-module.html#findClosestArray
PyDSTool.Generator.DDEsystem.makeMultilinearRegrFn	PyDSTool.common-module.html#makeMultilinearRegrFn
PyDSTool.Generator.DDEsystem._num_name2equivtypes	PyDSTool.Generator.DDEsystem-module.html#_num_name2equivtypes
PyDSTool.Generator.DDEsystem.linearInterp	PyDSTool.common-module.html#linearInterp
PyDSTool.Generator.DDEsystem.remain	PyDSTool.common-module.html#remain
PyDSTool.Generator.DDEsystem._all_numpy_float	PyDSTool.Generator.DDEsystem-module.html#_all_numpy_float
PyDSTool.Generator.DDEsystem.compareBaseClass	PyDSTool.common-module.html#compareBaseClass
PyDSTool.Generator.DDEsystem._num_equivtype	PyDSTool.Generator.DDEsystem-module.html#_num_equivtype
PyDSTool.Generator.DDEsystem.isparameterized	PyDSTool.Points-module.html#isparameterized
PyDSTool.Generator.DDEsystem.compareList	PyDSTool.utils-module.html#compareList
PyDSTool.Generator.DDEsystem.sortedDictKeys	PyDSTool.common-module.html#sortedDictKeys
PyDSTool.Generator.DDEsystem.arrayToPointset	PyDSTool.Points-module.html#arrayToPointset
PyDSTool.Generator.DDEsystem._num_types	PyDSTool.Generator.DDEsystem-module.html#_num_types
PyDSTool.Generator.DDEsystem.makeNonParameterized	PyDSTool.Points-module.html#makeNonParameterized
PyDSTool.Generator.DDEsystem.array_bounds_check	PyDSTool.common-module.html#array_bounds_check
PyDSTool.Generator.DDEsystem.make_Jac_wrap	PyDSTool.utils-module.html#make_Jac_wrap
PyDSTool.Generator.DDEsystem.resolveClashingAuxFnPars	PyDSTool.FuncSpec%27-module.html#resolveClashingAuxFnPars
PyDSTool.Generator.DDEsystem.concatStrDict	PyDSTool.common-module.html#concatStrDict
PyDSTool.Generator.DDEsystem._num_maxmin	PyDSTool.Generator.DDEsystem-module.html#_num_maxmin
PyDSTool.Generator.DDEsystem.copyVarDict	PyDSTool.common-module.html#copyVarDict
PyDSTool.Generator.DDEsystem.numeric_to_vars	PyDSTool.Variable%27-module.html#numeric_to_vars
PyDSTool.Generator.DDEsystem.simplifyMatrixRepr	PyDSTool.common-module.html#simplifyMatrixRepr
PyDSTool.Generator.DDEsystem.filteredDict	PyDSTool.common-module.html#filteredDict
PyDSTool.Generator.DDEsystem.arraymax	PyDSTool.common-module.html#arraymax
PyDSTool.Generator.DDEsystem.idfn	PyDSTool.common-module.html#idfn
PyDSTool.Generator.DDEsystem.verify_nonneg	PyDSTool.common-module.html#verify_nonneg
PyDSTool.Generator.DDEsystem.e	PyDSTool.Generator.DDEsystem-module.html#e
PyDSTool.Generator.DDEsystem.convert_ptlabel_events	PyDSTool.Trajectory%27-module.html#convert_ptlabel_events
PyDSTool.Generator.DDEsystem._int_types	PyDSTool.Generator.DDEsystem-module.html#_int_types
PyDSTool.Generator.DDEsystem.pointset_to_vars	PyDSTool.Variable%27-module.html#pointset_to_vars
PyDSTool.Generator.DDEsystem.n_sigdigs_str	PyDSTool.common-module.html#n_sigdigs_str
PyDSTool.Generator.DDEsystem._all_numpy_complex	PyDSTool.Generator.DDEsystem-module.html#_all_numpy_complex
PyDSTool.Generator.Dopri_ODEsystem'	PyDSTool.Generator.Dopri_ODEsystem%27-module.html
PyDSTool.Generator.Dopri_ODEsystem'._real_types	PyDSTool.Generator.Dopri_ODEsystem%27-module.html#_real_types
PyDSTool.Generator.Dopri_ODEsystem'.W_TERMEVENT	PyDSTool.Generator.Dopri_ODEsystem%27-module.html#W_TERMEVENT
PyDSTool.Generator.Dopri_ODEsystem'.errmessages	PyDSTool.Generator.Dopri_ODEsystem%27-module.html#errmessages
PyDSTool.Generator.Dopri_ODEsystem'.contained	PyDSTool.Generator.Dopri_ODEsystem%27-module.html#contained
PyDSTool.Generator.Dopri_ODEsystem'.W_BISECTLIMIT	PyDSTool.Generator.Dopri_ODEsystem%27-module.html#W_BISECTLIMIT
PyDSTool.Generator.Dopri_ODEsystem'.rerr	PyDSTool.Generator.Dopri_ODEsystem%27-module.html#rerr
PyDSTool.Generator.Dopri_ODEsystem'._pytypefromtype	PyDSTool.Generator.Dopri_ODEsystem%27-module.html#_pytypefromtype
PyDSTool.Generator.Dopri_ODEsystem'.E_NONUNIQUETERM	PyDSTool.Generator.Dopri_ODEsystem%27-module.html#E_NONUNIQUETERM
PyDSTool.Generator.Dopri_ODEsystem'.genDB	PyDSTool.Generator.Dopri_ODEsystem%27-module.html#genDB
PyDSTool.Generator.Dopri_ODEsystem'._all_int	PyDSTool.Generator.Dopri_ODEsystem%27-module.html#_all_int
PyDSTool.Generator.Dopri_ODEsystem'._all_float	PyDSTool.Generator.Dopri_ODEsystem%27-module.html#_all_float
PyDSTool.Generator.Dopri_ODEsystem'.warnfields	PyDSTool.Generator.Dopri_ODEsystem%27-module.html#warnfields
PyDSTool.Generator.Dopri_ODEsystem'._1DimplicitSolveMethods	PyDSTool.Generator.Dopri_ODEsystem%27-module.html#_1DimplicitSolveMethods
PyDSTool.Generator.Dopri_ODEsystem'.API	PyDSTool.Generator.Dopri_ODEsystem%27-module.html#API
PyDSTool.Generator.Dopri_ODEsystem'.pi	PyDSTool.Generator.Dopri_ODEsystem%27-module.html#pi
PyDSTool.Generator.Dopri_ODEsystem'._all_complex	PyDSTool.Generator.Dopri_ODEsystem%27-module.html#_all_complex
PyDSTool.Generator.Dopri_ODEsystem'._num_name2type	PyDSTool.Generator.Dopri_ODEsystem%27-module.html#_num_name2type
PyDSTool.Generator.Dopri_ODEsystem'._complex_types	PyDSTool.Generator.Dopri_ODEsystem%27-module.html#_complex_types
PyDSTool.Generator.Dopri_ODEsystem'.Continuous	PyDSTool.Generator.Dopri_ODEsystem%27-module.html#Continuous
PyDSTool.Generator.Dopri_ODEsystem'._num_type2name	PyDSTool.Generator.Dopri_ODEsystem%27-module.html#_num_type2name
PyDSTool.Generator.Dopri_ODEsystem'.null_predicate	PyDSTool.Generator.Dopri_ODEsystem%27-module.html#null_predicate
PyDSTool.Generator.Dopri_ODEsystem'.__warningregistry__	PyDSTool.Generator.Dopri_ODEsystem%27-module.html#__warningregistry__
PyDSTool.Generator.Dopri_ODEsystem'.Discrete	PyDSTool.Generator.Dopri_ODEsystem%27-module.html#Discrete
PyDSTool.Generator.Dopri_ODEsystem'.targetLangs	PyDSTool.Generator.Dopri_ODEsystem%27-module.html#targetLangs
PyDSTool.Generator.Dopri_ODEsystem'._all_numpy_int	PyDSTool.Generator.Dopri_ODEsystem%27-module.html#_all_numpy_int
PyDSTool.Generator.Dopri_ODEsystem'.isfinite	PyDSTool.Generator.Dopri_ODEsystem%27-module.html#isfinite
PyDSTool.Generator.Dopri_ODEsystem'.theGenSpecHelper	PyDSTool.Generator.Dopri_ODEsystem%27-module.html#theGenSpecHelper
PyDSTool.Generator.Dopri_ODEsystem'.notcontained	PyDSTool.Generator.Dopri_ODEsystem%27-module.html#notcontained
PyDSTool.Generator.Dopri_ODEsystem'.symbolMapDict	PyDSTool.Generator.Dopri_ODEsystem%27-module.html#symbolMapDict
PyDSTool.Generator.Dopri_ODEsystem'._float_types	PyDSTool.Generator.Dopri_ODEsystem%27-module.html#_float_types
PyDSTool.Generator.Dopri_ODEsystem'._pydstool_path	PyDSTool.Generator.Dopri_ODEsystem%27-module.html#_pydstool_path
PyDSTool.Generator.Dopri_ODEsystem'._seq_types	PyDSTool.Generator.Dopri_ODEsystem%27-module.html#_seq_types
PyDSTool.Generator.Dopri_ODEsystem'._implicitSolveMethods	PyDSTool.Generator.Dopri_ODEsystem%27-module.html#_implicitSolveMethods
PyDSTool.Generator.Dopri_ODEsystem'.uncertain	PyDSTool.Generator.Dopri_ODEsystem%27-module.html#uncertain
PyDSTool.Generator.Dopri_ODEsystem'._num_name2equivtypes	PyDSTool.Generator.Dopri_ODEsystem%27-module.html#_num_name2equivtypes
PyDSTool.Generator.Dopri_ODEsystem'._all_numpy_float	PyDSTool.Generator.Dopri_ODEsystem%27-module.html#_all_numpy_float
PyDSTool.Generator.Dopri_ODEsystem'.Inf	PyDSTool.Generator.Dopri_ODEsystem%27-module.html#Inf
PyDSTool.Generator.Dopri_ODEsystem'._num_equivtype	PyDSTool.Generator.Dopri_ODEsystem%27-module.html#_num_equivtype
PyDSTool.Generator.Dopri_ODEsystem'.E_COMPUTFAIL	PyDSTool.Generator.Dopri_ODEsystem%27-module.html#E_COMPUTFAIL
PyDSTool.Generator.Dopri_ODEsystem'.errorfields	PyDSTool.Generator.Dopri_ODEsystem%27-module.html#errorfields
PyDSTool.Generator.Dopri_ODEsystem'._num_types	PyDSTool.Generator.Dopri_ODEsystem%27-module.html#_num_types
PyDSTool.Generator.Dopri_ODEsystem'.distutil_destination	PyDSTool.Generator.Dopri_ODEsystem%27-module.html#distutil_destination
PyDSTool.Generator.Dopri_ODEsystem'.warnmessages	PyDSTool.Generator.Dopri_ODEsystem%27-module.html#warnmessages
PyDSTool.Generator.Dopri_ODEsystem'.W_NONTERMEVENT	PyDSTool.Generator.Dopri_ODEsystem%27-module.html#W_NONTERMEVENT
PyDSTool.Generator.Dopri_ODEsystem'.rout	PyDSTool.Generator.Dopri_ODEsystem%27-module.html#rout
PyDSTool.Generator.Dopri_ODEsystem'.NaN	PyDSTool.Generator.Dopri_ODEsystem%27-module.html#NaN
PyDSTool.Generator.Dopri_ODEsystem'.LargestInt32	PyDSTool.Generator.Dopri_ODEsystem%27-module.html#LargestInt32
PyDSTool.Generator.Dopri_ODEsystem'._num_maxmin	PyDSTool.Generator.Dopri_ODEsystem%27-module.html#_num_maxmin
PyDSTool.Generator.Dopri_ODEsystem'.W_UNCERTVAL	PyDSTool.Generator.Dopri_ODEsystem%27-module.html#W_UNCERTVAL
PyDSTool.Generator.Dopri_ODEsystem'.e	PyDSTool.Generator.Dopri_ODEsystem%27-module.html#e
PyDSTool.Generator.Dopri_ODEsystem'._int_types	PyDSTool.Generator.Dopri_ODEsystem%27-module.html#_int_types
PyDSTool.Generator.Dopri_ODEsystem'.W_TERMSTATEBD	PyDSTool.Generator.Dopri_ODEsystem%27-module.html#W_TERMSTATEBD
PyDSTool.Generator.Dopri_ODEsystem'.W_NONTERMSTATEBD	PyDSTool.Generator.Dopri_ODEsystem%27-module.html#W_NONTERMSTATEBD
PyDSTool.Generator.Dopri_ODEsystem'._all_numpy_complex	PyDSTool.Generator.Dopri_ODEsystem%27-module.html#_all_numpy_complex
PyDSTool.Generator.EmbeddedSysGen'	PyDSTool.Generator.EmbeddedSysGen%27-module.html
PyDSTool.Generator.EmbeddedSysGen'._real_types	PyDSTool.Generator.EmbeddedSysGen%27-module.html#_real_types
PyDSTool.Generator.EmbeddedSysGen'.W_TERMEVENT	PyDSTool.Generator.EmbeddedSysGen%27-module.html#W_TERMEVENT
PyDSTool.Generator.EmbeddedSysGen'.errmessages	PyDSTool.Generator.EmbeddedSysGen%27-module.html#errmessages
PyDSTool.Generator.EmbeddedSysGen'.contained	PyDSTool.Generator.EmbeddedSysGen%27-module.html#contained
PyDSTool.Generator.EmbeddedSysGen'.W_BISECTLIMIT	PyDSTool.Generator.EmbeddedSysGen%27-module.html#W_BISECTLIMIT
PyDSTool.Generator.EmbeddedSysGen'._pytypefromtype	PyDSTool.Generator.EmbeddedSysGen%27-module.html#_pytypefromtype
PyDSTool.Generator.EmbeddedSysGen'.E_NONUNIQUETERM	PyDSTool.Generator.EmbeddedSysGen%27-module.html#E_NONUNIQUETERM
PyDSTool.Generator.EmbeddedSysGen'._all_float	PyDSTool.Generator.EmbeddedSysGen%27-module.html#_all_float
PyDSTool.Generator.EmbeddedSysGen'.warnfields	PyDSTool.Generator.EmbeddedSysGen%27-module.html#warnfields
PyDSTool.Generator.EmbeddedSysGen'._1DimplicitSolveMethods	PyDSTool.Generator.EmbeddedSysGen%27-module.html#_1DimplicitSolveMethods
PyDSTool.Generator.EmbeddedSysGen'.API	PyDSTool.Generator.EmbeddedSysGen%27-module.html#API
PyDSTool.Generator.EmbeddedSysGen'.pi	PyDSTool.Generator.EmbeddedSysGen%27-module.html#pi
PyDSTool.Generator.EmbeddedSysGen'._all_complex	PyDSTool.Generator.EmbeddedSysGen%27-module.html#_all_complex
PyDSTool.Generator.EmbeddedSysGen'._complex_types	PyDSTool.Generator.EmbeddedSysGen%27-module.html#_complex_types
PyDSTool.Generator.EmbeddedSysGen'.Continuous	PyDSTool.Generator.EmbeddedSysGen%27-module.html#Continuous
PyDSTool.Generator.EmbeddedSysGen'._num_type2name	PyDSTool.Generator.EmbeddedSysGen%27-module.html#_num_type2name
PyDSTool.Generator.EmbeddedSysGen'.null_predicate	PyDSTool.Generator.EmbeddedSysGen%27-module.html#null_predicate
PyDSTool.Generator.EmbeddedSysGen'._all_int	PyDSTool.Generator.EmbeddedSysGen%27-module.html#_all_int
PyDSTool.Generator.EmbeddedSysGen'._all_numpy_int	PyDSTool.Generator.EmbeddedSysGen%27-module.html#_all_numpy_int
PyDSTool.Generator.EmbeddedSysGen'.Discrete	PyDSTool.Generator.EmbeddedSysGen%27-module.html#Discrete
PyDSTool.Generator.EmbeddedSysGen'.targetLangs	PyDSTool.Generator.EmbeddedSysGen%27-module.html#targetLangs
PyDSTool.Generator.EmbeddedSysGen'.isfinite	PyDSTool.Generator.EmbeddedSysGen%27-module.html#isfinite
PyDSTool.Generator.EmbeddedSysGen'.theGenSpecHelper	PyDSTool.Generator.EmbeddedSysGen%27-module.html#theGenSpecHelper
PyDSTool.Generator.EmbeddedSysGen'.notcontained	PyDSTool.Generator.EmbeddedSysGen%27-module.html#notcontained
PyDSTool.Generator.EmbeddedSysGen'.symbolMapDict	PyDSTool.Generator.EmbeddedSysGen%27-module.html#symbolMapDict
PyDSTool.Generator.EmbeddedSysGen'._float_types	PyDSTool.Generator.EmbeddedSysGen%27-module.html#_float_types
PyDSTool.Generator.EmbeddedSysGen'._seq_types	PyDSTool.Generator.EmbeddedSysGen%27-module.html#_seq_types
PyDSTool.Generator.EmbeddedSysGen'._implicitSolveMethods	PyDSTool.Generator.EmbeddedSysGen%27-module.html#_implicitSolveMethods
PyDSTool.Generator.EmbeddedSysGen'.HAVE_PSYCO	PyDSTool.Generator.EmbeddedSysGen%27-module.html#HAVE_PSYCO
PyDSTool.Generator.EmbeddedSysGen'.uncertain	PyDSTool.Generator.EmbeddedSysGen%27-module.html#uncertain
PyDSTool.Generator.EmbeddedSysGen'._num_name2equivtypes	PyDSTool.Generator.EmbeddedSysGen%27-module.html#_num_name2equivtypes
PyDSTool.Generator.EmbeddedSysGen'._all_numpy_float	PyDSTool.Generator.EmbeddedSysGen%27-module.html#_all_numpy_float
PyDSTool.Generator.EmbeddedSysGen'.Inf	PyDSTool.Generator.EmbeddedSysGen%27-module.html#Inf
PyDSTool.Generator.EmbeddedSysGen'._num_equivtype	PyDSTool.Generator.EmbeddedSysGen%27-module.html#_num_equivtype
PyDSTool.Generator.EmbeddedSysGen'.E_COMPUTFAIL	PyDSTool.Generator.EmbeddedSysGen%27-module.html#E_COMPUTFAIL
PyDSTool.Generator.EmbeddedSysGen'.errorfields	PyDSTool.Generator.EmbeddedSysGen%27-module.html#errorfields
PyDSTool.Generator.EmbeddedSysGen'._num_types	PyDSTool.Generator.EmbeddedSysGen%27-module.html#_num_types
PyDSTool.Generator.EmbeddedSysGen'.warnmessages	PyDSTool.Generator.EmbeddedSysGen%27-module.html#warnmessages
PyDSTool.Generator.EmbeddedSysGen'.W_NONTERMEVENT	PyDSTool.Generator.EmbeddedSysGen%27-module.html#W_NONTERMEVENT
PyDSTool.Generator.EmbeddedSysGen'.NaN	PyDSTool.Generator.EmbeddedSysGen%27-module.html#NaN
PyDSTool.Generator.EmbeddedSysGen'.LargestInt32	PyDSTool.Generator.EmbeddedSysGen%27-module.html#LargestInt32
PyDSTool.Generator.EmbeddedSysGen'._num_maxmin	PyDSTool.Generator.EmbeddedSysGen%27-module.html#_num_maxmin
PyDSTool.Generator.EmbeddedSysGen'._num_name2type	PyDSTool.Generator.EmbeddedSysGen%27-module.html#_num_name2type
PyDSTool.Generator.EmbeddedSysGen'.W_UNCERTVAL	PyDSTool.Generator.EmbeddedSysGen%27-module.html#W_UNCERTVAL
PyDSTool.Generator.EmbeddedSysGen'.e	PyDSTool.Generator.EmbeddedSysGen%27-module.html#e
PyDSTool.Generator.EmbeddedSysGen'._int_types	PyDSTool.Generator.EmbeddedSysGen%27-module.html#_int_types
PyDSTool.Generator.EmbeddedSysGen'.W_TERMSTATEBD	PyDSTool.Generator.EmbeddedSysGen%27-module.html#W_TERMSTATEBD
PyDSTool.Generator.EmbeddedSysGen'.W_NONTERMSTATEBD	PyDSTool.Generator.EmbeddedSysGen%27-module.html#W_NONTERMSTATEBD
PyDSTool.Generator.EmbeddedSysGen'._all_numpy_complex	PyDSTool.Generator.EmbeddedSysGen%27-module.html#_all_numpy_complex
PyDSTool.Generator.Euler_ODEsystem'	PyDSTool.Generator.Euler_ODEsystem%27-module.html
PyDSTool.Generator.Euler_ODEsystem'.W_TERMEVENT	PyDSTool.Generator.Euler_ODEsystem%27-module.html#W_TERMEVENT
PyDSTool.Generator.Euler_ODEsystem'._real_types	PyDSTool.Generator.Euler_ODEsystem%27-module.html#_real_types
PyDSTool.Generator.Euler_ODEsystem'.errmessages	PyDSTool.Generator.Euler_ODEsystem%27-module.html#errmessages
PyDSTool.Generator.Euler_ODEsystem'.contained	PyDSTool.Generator.Euler_ODEsystem%27-module.html#contained
PyDSTool.Generator.Euler_ODEsystem'.W_BISECTLIMIT	PyDSTool.Generator.Euler_ODEsystem%27-module.html#W_BISECTLIMIT
PyDSTool.Generator.Euler_ODEsystem'._pytypefromtype	PyDSTool.Generator.Euler_ODEsystem%27-module.html#_pytypefromtype
PyDSTool.Generator.Euler_ODEsystem'.E_NONUNIQUETERM	PyDSTool.Generator.Euler_ODEsystem%27-module.html#E_NONUNIQUETERM
PyDSTool.Generator.Euler_ODEsystem'._all_float	PyDSTool.Generator.Euler_ODEsystem%27-module.html#_all_float
PyDSTool.Generator.Euler_ODEsystem'.warnfields	PyDSTool.Generator.Euler_ODEsystem%27-module.html#warnfields
PyDSTool.Generator.Euler_ODEsystem'._1DimplicitSolveMethods	PyDSTool.Generator.Euler_ODEsystem%27-module.html#_1DimplicitSolveMethods
PyDSTool.Generator.Euler_ODEsystem'.API	PyDSTool.Generator.Euler_ODEsystem%27-module.html#API
PyDSTool.Generator.Euler_ODEsystem'.pi	PyDSTool.Generator.Euler_ODEsystem%27-module.html#pi
PyDSTool.Generator.Euler_ODEsystem'._all_complex	PyDSTool.Generator.Euler_ODEsystem%27-module.html#_all_complex
PyDSTool.Generator.Euler_ODEsystem'._num_name2type	PyDSTool.Generator.Euler_ODEsystem%27-module.html#_num_name2type
PyDSTool.Generator.Euler_ODEsystem'._complex_types	PyDSTool.Generator.Euler_ODEsystem%27-module.html#_complex_types
PyDSTool.Generator.Euler_ODEsystem'.Continuous	PyDSTool.Generator.Euler_ODEsystem%27-module.html#Continuous
PyDSTool.Generator.Euler_ODEsystem'._num_type2name	PyDSTool.Generator.Euler_ODEsystem%27-module.html#_num_type2name
PyDSTool.Generator.Euler_ODEsystem'.null_predicate	PyDSTool.Generator.Euler_ODEsystem%27-module.html#null_predicate
PyDSTool.Generator.Euler_ODEsystem'._all_int	PyDSTool.Generator.Euler_ODEsystem%27-module.html#_all_int
PyDSTool.Generator.Euler_ODEsystem'._all_numpy_int	PyDSTool.Generator.Euler_ODEsystem%27-module.html#_all_numpy_int
PyDSTool.Generator.Euler_ODEsystem'.Discrete	PyDSTool.Generator.Euler_ODEsystem%27-module.html#Discrete
PyDSTool.Generator.Euler_ODEsystem'.targetLangs	PyDSTool.Generator.Euler_ODEsystem%27-module.html#targetLangs
PyDSTool.Generator.Euler_ODEsystem'.isfinite	PyDSTool.Generator.Euler_ODEsystem%27-module.html#isfinite
PyDSTool.Generator.Euler_ODEsystem'.theGenSpecHelper	PyDSTool.Generator.Euler_ODEsystem%27-module.html#theGenSpecHelper
PyDSTool.Generator.Euler_ODEsystem'.notcontained	PyDSTool.Generator.Euler_ODEsystem%27-module.html#notcontained
PyDSTool.Generator.Euler_ODEsystem'.symbolMapDict	PyDSTool.Generator.Euler_ODEsystem%27-module.html#symbolMapDict
PyDSTool.Generator.Euler_ODEsystem'.less_equal	PyDSTool.Generator.Euler_ODEsystem%27-module.html#less_equal
PyDSTool.Generator.Euler_ODEsystem'._float_types	PyDSTool.Generator.Euler_ODEsystem%27-module.html#_float_types
PyDSTool.Generator.Euler_ODEsystem'.sign	PyDSTool.Generator.Euler_ODEsystem%27-module.html#sign
PyDSTool.Generator.Euler_ODEsystem'._seq_types	PyDSTool.Generator.Euler_ODEsystem%27-module.html#_seq_types
PyDSTool.Generator.Euler_ODEsystem'._implicitSolveMethods	PyDSTool.Generator.Euler_ODEsystem%27-module.html#_implicitSolveMethods
PyDSTool.Generator.Euler_ODEsystem'.HAVE_PSYCO	PyDSTool.Generator.Euler_ODEsystem%27-module.html#HAVE_PSYCO
PyDSTool.Generator.Euler_ODEsystem'.uncertain	PyDSTool.Generator.Euler_ODEsystem%27-module.html#uncertain
PyDSTool.Generator.Euler_ODEsystem'._num_name2equivtypes	PyDSTool.Generator.Euler_ODEsystem%27-module.html#_num_name2equivtypes
PyDSTool.Generator.Euler_ODEsystem'._all_numpy_float	PyDSTool.Generator.Euler_ODEsystem%27-module.html#_all_numpy_float
PyDSTool.Generator.Euler_ODEsystem'.Inf	PyDSTool.Generator.Euler_ODEsystem%27-module.html#Inf
PyDSTool.Generator.Euler_ODEsystem'._num_equivtype	PyDSTool.Generator.Euler_ODEsystem%27-module.html#_num_equivtype
PyDSTool.Generator.Euler_ODEsystem'.E_COMPUTFAIL	PyDSTool.Generator.Euler_ODEsystem%27-module.html#E_COMPUTFAIL
PyDSTool.Generator.Euler_ODEsystem'.errorfields	PyDSTool.Generator.Euler_ODEsystem%27-module.html#errorfields
PyDSTool.Generator.Euler_ODEsystem'._num_types	PyDSTool.Generator.Euler_ODEsystem%27-module.html#_num_types
PyDSTool.Generator.Euler_ODEsystem'.warnmessages	PyDSTool.Generator.Euler_ODEsystem%27-module.html#warnmessages
PyDSTool.Generator.Euler_ODEsystem'.W_NONTERMEVENT	PyDSTool.Generator.Euler_ODEsystem%27-module.html#W_NONTERMEVENT
PyDSTool.Generator.Euler_ODEsystem'.NaN	PyDSTool.Generator.Euler_ODEsystem%27-module.html#NaN
PyDSTool.Generator.Euler_ODEsystem'.LargestInt32	PyDSTool.Generator.Euler_ODEsystem%27-module.html#LargestInt32
PyDSTool.Generator.Euler_ODEsystem'._num_maxmin	PyDSTool.Generator.Euler_ODEsystem%27-module.html#_num_maxmin
PyDSTool.Generator.Euler_ODEsystem'.W_UNCERTVAL	PyDSTool.Generator.Euler_ODEsystem%27-module.html#W_UNCERTVAL
PyDSTool.Generator.Euler_ODEsystem'.e	PyDSTool.Generator.Euler_ODEsystem%27-module.html#e
PyDSTool.Generator.Euler_ODEsystem'._int_types	PyDSTool.Generator.Euler_ODEsystem%27-module.html#_int_types
PyDSTool.Generator.Euler_ODEsystem'.W_TERMSTATEBD	PyDSTool.Generator.Euler_ODEsystem%27-module.html#W_TERMSTATEBD
PyDSTool.Generator.Euler_ODEsystem'._dummy_userfunc	PyDSTool.Generator.Euler_ODEsystem%27-module.html#_dummy_userfunc
PyDSTool.Generator.Euler_ODEsystem'.W_NONTERMSTATEBD	PyDSTool.Generator.Euler_ODEsystem%27-module.html#W_NONTERMSTATEBD
PyDSTool.Generator.Euler_ODEsystem'._all_numpy_complex	PyDSTool.Generator.Euler_ODEsystem%27-module.html#_all_numpy_complex
PyDSTool.Generator.ExplicitFnGen'	PyDSTool.Generator.ExplicitFnGen%27-module.html
PyDSTool.Generator.ExplicitFnGen'._real_types	PyDSTool.Generator.ExplicitFnGen%27-module.html#_real_types
PyDSTool.Generator.ExplicitFnGen'.W_TERMEVENT	PyDSTool.Generator.ExplicitFnGen%27-module.html#W_TERMEVENT
PyDSTool.Generator.ExplicitFnGen'.errmessages	PyDSTool.Generator.ExplicitFnGen%27-module.html#errmessages
PyDSTool.Generator.ExplicitFnGen'.contained	PyDSTool.Generator.ExplicitFnGen%27-module.html#contained
PyDSTool.Generator.ExplicitFnGen'.W_BISECTLIMIT	PyDSTool.Generator.ExplicitFnGen%27-module.html#W_BISECTLIMIT
PyDSTool.Generator.ExplicitFnGen'._pytypefromtype	PyDSTool.Generator.ExplicitFnGen%27-module.html#_pytypefromtype
PyDSTool.Generator.ExplicitFnGen'.E_NONUNIQUETERM	PyDSTool.Generator.ExplicitFnGen%27-module.html#E_NONUNIQUETERM
PyDSTool.Generator.ExplicitFnGen'._all_float	PyDSTool.Generator.ExplicitFnGen%27-module.html#_all_float
PyDSTool.Generator.ExplicitFnGen'.warnfields	PyDSTool.Generator.ExplicitFnGen%27-module.html#warnfields
PyDSTool.Generator.ExplicitFnGen'._1DimplicitSolveMethods	PyDSTool.Generator.ExplicitFnGen%27-module.html#_1DimplicitSolveMethods
PyDSTool.Generator.ExplicitFnGen'.API	PyDSTool.Generator.ExplicitFnGen%27-module.html#API
PyDSTool.Generator.ExplicitFnGen'.pi	PyDSTool.Generator.ExplicitFnGen%27-module.html#pi
PyDSTool.Generator.ExplicitFnGen'._all_complex	PyDSTool.Generator.ExplicitFnGen%27-module.html#_all_complex
PyDSTool.Generator.ExplicitFnGen'._num_name2type	PyDSTool.Generator.ExplicitFnGen%27-module.html#_num_name2type
PyDSTool.Generator.ExplicitFnGen'._complex_types	PyDSTool.Generator.ExplicitFnGen%27-module.html#_complex_types
PyDSTool.Generator.ExplicitFnGen'.Continuous	PyDSTool.Generator.ExplicitFnGen%27-module.html#Continuous
PyDSTool.Generator.ExplicitFnGen'._num_type2name	PyDSTool.Generator.ExplicitFnGen%27-module.html#_num_type2name
PyDSTool.Generator.ExplicitFnGen'.null_predicate	PyDSTool.Generator.ExplicitFnGen%27-module.html#null_predicate
PyDSTool.Generator.ExplicitFnGen'._all_int	PyDSTool.Generator.ExplicitFnGen%27-module.html#_all_int
PyDSTool.Generator.ExplicitFnGen'._all_numpy_int	PyDSTool.Generator.ExplicitFnGen%27-module.html#_all_numpy_int
PyDSTool.Generator.ExplicitFnGen'.Discrete	PyDSTool.Generator.ExplicitFnGen%27-module.html#Discrete
PyDSTool.Generator.ExplicitFnGen'.targetLangs	PyDSTool.Generator.ExplicitFnGen%27-module.html#targetLangs
PyDSTool.Generator.ExplicitFnGen'.isfinite	PyDSTool.Generator.ExplicitFnGen%27-module.html#isfinite
PyDSTool.Generator.ExplicitFnGen'.theGenSpecHelper	PyDSTool.Generator.ExplicitFnGen%27-module.html#theGenSpecHelper
PyDSTool.Generator.ExplicitFnGen'.notcontained	PyDSTool.Generator.ExplicitFnGen%27-module.html#notcontained
PyDSTool.Generator.ExplicitFnGen'.symbolMapDict	PyDSTool.Generator.ExplicitFnGen%27-module.html#symbolMapDict
PyDSTool.Generator.ExplicitFnGen'._float_types	PyDSTool.Generator.ExplicitFnGen%27-module.html#_float_types
PyDSTool.Generator.ExplicitFnGen'._seq_types	PyDSTool.Generator.ExplicitFnGen%27-module.html#_seq_types
PyDSTool.Generator.ExplicitFnGen'._implicitSolveMethods	PyDSTool.Generator.ExplicitFnGen%27-module.html#_implicitSolveMethods
PyDSTool.Generator.ExplicitFnGen'.HAVE_PSYCO	PyDSTool.Generator.ExplicitFnGen%27-module.html#HAVE_PSYCO
PyDSTool.Generator.ExplicitFnGen'.uncertain	PyDSTool.Generator.ExplicitFnGen%27-module.html#uncertain
PyDSTool.Generator.ExplicitFnGen'._num_name2equivtypes	PyDSTool.Generator.ExplicitFnGen%27-module.html#_num_name2equivtypes
PyDSTool.Generator.ExplicitFnGen'._all_numpy_float	PyDSTool.Generator.ExplicitFnGen%27-module.html#_all_numpy_float
PyDSTool.Generator.ExplicitFnGen'.Inf	PyDSTool.Generator.ExplicitFnGen%27-module.html#Inf
PyDSTool.Generator.ExplicitFnGen'._num_equivtype	PyDSTool.Generator.ExplicitFnGen%27-module.html#_num_equivtype
PyDSTool.Generator.ExplicitFnGen'.E_COMPUTFAIL	PyDSTool.Generator.ExplicitFnGen%27-module.html#E_COMPUTFAIL
PyDSTool.Generator.ExplicitFnGen'.errorfields	PyDSTool.Generator.ExplicitFnGen%27-module.html#errorfields
PyDSTool.Generator.ExplicitFnGen'._num_types	PyDSTool.Generator.ExplicitFnGen%27-module.html#_num_types
PyDSTool.Generator.ExplicitFnGen'.warnmessages	PyDSTool.Generator.ExplicitFnGen%27-module.html#warnmessages
PyDSTool.Generator.ExplicitFnGen'.W_NONTERMEVENT	PyDSTool.Generator.ExplicitFnGen%27-module.html#W_NONTERMEVENT
PyDSTool.Generator.ExplicitFnGen'.NaN	PyDSTool.Generator.ExplicitFnGen%27-module.html#NaN
PyDSTool.Generator.ExplicitFnGen'.LargestInt32	PyDSTool.Generator.ExplicitFnGen%27-module.html#LargestInt32
PyDSTool.Generator.ExplicitFnGen'._num_maxmin	PyDSTool.Generator.ExplicitFnGen%27-module.html#_num_maxmin
PyDSTool.Generator.ExplicitFnGen'.W_UNCERTVAL	PyDSTool.Generator.ExplicitFnGen%27-module.html#W_UNCERTVAL
PyDSTool.Generator.ExplicitFnGen'.e	PyDSTool.Generator.ExplicitFnGen%27-module.html#e
PyDSTool.Generator.ExplicitFnGen'._int_types	PyDSTool.Generator.ExplicitFnGen%27-module.html#_int_types
PyDSTool.Generator.ExplicitFnGen'.W_TERMSTATEBD	PyDSTool.Generator.ExplicitFnGen%27-module.html#W_TERMSTATEBD
PyDSTool.Generator.ExplicitFnGen'.W_NONTERMSTATEBD	PyDSTool.Generator.ExplicitFnGen%27-module.html#W_NONTERMSTATEBD
PyDSTool.Generator.ExplicitFnGen'._all_numpy_complex	PyDSTool.Generator.ExplicitFnGen%27-module.html#_all_numpy_complex
PyDSTool.Generator.ExtrapolateTable'	PyDSTool.Generator.ExtrapolateTable%27-module.html
PyDSTool.Generator.ExtrapolateTable'._real_types	PyDSTool.Generator.ExtrapolateTable%27-module.html#_real_types
PyDSTool.Generator.ExtrapolateTable'.W_TERMEVENT	PyDSTool.Generator.ExtrapolateTable%27-module.html#W_TERMEVENT
PyDSTool.Generator.ExtrapolateTable'.errmessages	PyDSTool.Generator.ExtrapolateTable%27-module.html#errmessages
PyDSTool.Generator.ExtrapolateTable'.contained	PyDSTool.Generator.ExtrapolateTable%27-module.html#contained
PyDSTool.Generator.ExtrapolateTable'.W_BISECTLIMIT	PyDSTool.Generator.ExtrapolateTable%27-module.html#W_BISECTLIMIT
PyDSTool.Generator.ExtrapolateTable'._pytypefromtype	PyDSTool.Generator.ExtrapolateTable%27-module.html#_pytypefromtype
PyDSTool.Generator.ExtrapolateTable'.E_NONUNIQUETERM	PyDSTool.Generator.ExtrapolateTable%27-module.html#E_NONUNIQUETERM
PyDSTool.Generator.ExtrapolateTable'._all_float	PyDSTool.Generator.ExtrapolateTable%27-module.html#_all_float
PyDSTool.Generator.ExtrapolateTable'.warnfields	PyDSTool.Generator.ExtrapolateTable%27-module.html#warnfields
PyDSTool.Generator.ExtrapolateTable'._1DimplicitSolveMethods	PyDSTool.Generator.ExtrapolateTable%27-module.html#_1DimplicitSolveMethods
PyDSTool.Generator.ExtrapolateTable'.API	PyDSTool.Generator.ExtrapolateTable%27-module.html#API
PyDSTool.Generator.ExtrapolateTable'.pi	PyDSTool.Generator.ExtrapolateTable%27-module.html#pi
PyDSTool.Generator.ExtrapolateTable'._all_complex	PyDSTool.Generator.ExtrapolateTable%27-module.html#_all_complex
PyDSTool.Generator.ExtrapolateTable'._num_name2type	PyDSTool.Generator.ExtrapolateTable%27-module.html#_num_name2type
PyDSTool.Generator.ExtrapolateTable'._complex_types	PyDSTool.Generator.ExtrapolateTable%27-module.html#_complex_types
PyDSTool.Generator.ExtrapolateTable'.Continuous	PyDSTool.Generator.ExtrapolateTable%27-module.html#Continuous
PyDSTool.Generator.ExtrapolateTable'._num_type2name	PyDSTool.Generator.ExtrapolateTable%27-module.html#_num_type2name
PyDSTool.Generator.ExtrapolateTable'.null_predicate	PyDSTool.Generator.ExtrapolateTable%27-module.html#null_predicate
PyDSTool.Generator.ExtrapolateTable'._all_int	PyDSTool.Generator.ExtrapolateTable%27-module.html#_all_int
PyDSTool.Generator.ExtrapolateTable'._all_numpy_int	PyDSTool.Generator.ExtrapolateTable%27-module.html#_all_numpy_int
PyDSTool.Generator.ExtrapolateTable'.Discrete	PyDSTool.Generator.ExtrapolateTable%27-module.html#Discrete
PyDSTool.Generator.ExtrapolateTable'.targetLangs	PyDSTool.Generator.ExtrapolateTable%27-module.html#targetLangs
PyDSTool.Generator.ExtrapolateTable'.isfinite	PyDSTool.Generator.ExtrapolateTable%27-module.html#isfinite
PyDSTool.Generator.ExtrapolateTable'.theGenSpecHelper	PyDSTool.Generator.ExtrapolateTable%27-module.html#theGenSpecHelper
PyDSTool.Generator.ExtrapolateTable'.notcontained	PyDSTool.Generator.ExtrapolateTable%27-module.html#notcontained
PyDSTool.Generator.ExtrapolateTable'.symbolMapDict	PyDSTool.Generator.ExtrapolateTable%27-module.html#symbolMapDict
PyDSTool.Generator.ExtrapolateTable'._float_types	PyDSTool.Generator.ExtrapolateTable%27-module.html#_float_types
PyDSTool.Generator.ExtrapolateTable'._seq_types	PyDSTool.Generator.ExtrapolateTable%27-module.html#_seq_types
PyDSTool.Generator.ExtrapolateTable'._implicitSolveMethods	PyDSTool.Generator.ExtrapolateTable%27-module.html#_implicitSolveMethods
PyDSTool.Generator.ExtrapolateTable'.uncertain	PyDSTool.Generator.ExtrapolateTable%27-module.html#uncertain
PyDSTool.Generator.ExtrapolateTable'._num_name2equivtypes	PyDSTool.Generator.ExtrapolateTable%27-module.html#_num_name2equivtypes
PyDSTool.Generator.ExtrapolateTable'._all_numpy_float	PyDSTool.Generator.ExtrapolateTable%27-module.html#_all_numpy_float
PyDSTool.Generator.ExtrapolateTable'.Inf	PyDSTool.Generator.ExtrapolateTable%27-module.html#Inf
PyDSTool.Generator.ExtrapolateTable'._num_equivtype	PyDSTool.Generator.ExtrapolateTable%27-module.html#_num_equivtype
PyDSTool.Generator.ExtrapolateTable'.E_COMPUTFAIL	PyDSTool.Generator.ExtrapolateTable%27-module.html#E_COMPUTFAIL
PyDSTool.Generator.ExtrapolateTable'.errorfields	PyDSTool.Generator.ExtrapolateTable%27-module.html#errorfields
PyDSTool.Generator.ExtrapolateTable'._num_types	PyDSTool.Generator.ExtrapolateTable%27-module.html#_num_types
PyDSTool.Generator.ExtrapolateTable'.warnmessages	PyDSTool.Generator.ExtrapolateTable%27-module.html#warnmessages
PyDSTool.Generator.ExtrapolateTable'.W_NONTERMEVENT	PyDSTool.Generator.ExtrapolateTable%27-module.html#W_NONTERMEVENT
PyDSTool.Generator.ExtrapolateTable'.NaN	PyDSTool.Generator.ExtrapolateTable%27-module.html#NaN
PyDSTool.Generator.ExtrapolateTable'.LargestInt32	PyDSTool.Generator.ExtrapolateTable%27-module.html#LargestInt32
PyDSTool.Generator.ExtrapolateTable'._num_maxmin	PyDSTool.Generator.ExtrapolateTable%27-module.html#_num_maxmin
PyDSTool.Generator.ExtrapolateTable'.W_UNCERTVAL	PyDSTool.Generator.ExtrapolateTable%27-module.html#W_UNCERTVAL
PyDSTool.Generator.ExtrapolateTable'.e	PyDSTool.Generator.ExtrapolateTable%27-module.html#e
PyDSTool.Generator.ExtrapolateTable'._int_types	PyDSTool.Generator.ExtrapolateTable%27-module.html#_int_types
PyDSTool.Generator.ExtrapolateTable'.W_TERMSTATEBD	PyDSTool.Generator.ExtrapolateTable%27-module.html#W_TERMSTATEBD
PyDSTool.Generator.ExtrapolateTable'.W_NONTERMSTATEBD	PyDSTool.Generator.ExtrapolateTable%27-module.html#W_NONTERMSTATEBD
PyDSTool.Generator.ExtrapolateTable'._all_numpy_complex	PyDSTool.Generator.ExtrapolateTable%27-module.html#_all_numpy_complex
PyDSTool.Generator.ImplicitFnGen'	PyDSTool.Generator.ImplicitFnGen%27-module.html
PyDSTool.Generator.ImplicitFnGen'._real_types	PyDSTool.Generator.ImplicitFnGen%27-module.html#_real_types
PyDSTool.Generator.ImplicitFnGen'.W_TERMEVENT	PyDSTool.Generator.ImplicitFnGen%27-module.html#W_TERMEVENT
PyDSTool.Generator.ImplicitFnGen'.errmessages	PyDSTool.Generator.ImplicitFnGen%27-module.html#errmessages
PyDSTool.Generator.ImplicitFnGen'.contained	PyDSTool.Generator.ImplicitFnGen%27-module.html#contained
PyDSTool.Generator.ImplicitFnGen'.W_BISECTLIMIT	PyDSTool.Generator.ImplicitFnGen%27-module.html#W_BISECTLIMIT
PyDSTool.Generator.ImplicitFnGen'._pytypefromtype	PyDSTool.Generator.ImplicitFnGen%27-module.html#_pytypefromtype
PyDSTool.Generator.ImplicitFnGen'.E_NONUNIQUETERM	PyDSTool.Generator.ImplicitFnGen%27-module.html#E_NONUNIQUETERM
PyDSTool.Generator.ImplicitFnGen'._all_float	PyDSTool.Generator.ImplicitFnGen%27-module.html#_all_float
PyDSTool.Generator.ImplicitFnGen'.warnfields	PyDSTool.Generator.ImplicitFnGen%27-module.html#warnfields
PyDSTool.Generator.ImplicitFnGen'._1DimplicitSolveMethods	PyDSTool.Generator.ImplicitFnGen%27-module.html#_1DimplicitSolveMethods
PyDSTool.Generator.ImplicitFnGen'.API	PyDSTool.Generator.ImplicitFnGen%27-module.html#API
PyDSTool.Generator.ImplicitFnGen'.pi	PyDSTool.Generator.ImplicitFnGen%27-module.html#pi
PyDSTool.Generator.ImplicitFnGen'._all_complex	PyDSTool.Generator.ImplicitFnGen%27-module.html#_all_complex
PyDSTool.Generator.ImplicitFnGen'._num_name2type	PyDSTool.Generator.ImplicitFnGen%27-module.html#_num_name2type
PyDSTool.Generator.ImplicitFnGen'._complex_types	PyDSTool.Generator.ImplicitFnGen%27-module.html#_complex_types
PyDSTool.Generator.ImplicitFnGen'.Continuous	PyDSTool.Generator.ImplicitFnGen%27-module.html#Continuous
PyDSTool.Generator.ImplicitFnGen'._num_type2name	PyDSTool.Generator.ImplicitFnGen%27-module.html#_num_type2name
PyDSTool.Generator.ImplicitFnGen'.null_predicate	PyDSTool.Generator.ImplicitFnGen%27-module.html#null_predicate
PyDSTool.Generator.ImplicitFnGen'._all_int	PyDSTool.Generator.ImplicitFnGen%27-module.html#_all_int
PyDSTool.Generator.ImplicitFnGen'._all_numpy_int	PyDSTool.Generator.ImplicitFnGen%27-module.html#_all_numpy_int
PyDSTool.Generator.ImplicitFnGen'.Discrete	PyDSTool.Generator.ImplicitFnGen%27-module.html#Discrete
PyDSTool.Generator.ImplicitFnGen'.targetLangs	PyDSTool.Generator.ImplicitFnGen%27-module.html#targetLangs
PyDSTool.Generator.ImplicitFnGen'.isfinite	PyDSTool.Generator.ImplicitFnGen%27-module.html#isfinite
PyDSTool.Generator.ImplicitFnGen'.theGenSpecHelper	PyDSTool.Generator.ImplicitFnGen%27-module.html#theGenSpecHelper
PyDSTool.Generator.ImplicitFnGen'.notcontained	PyDSTool.Generator.ImplicitFnGen%27-module.html#notcontained
PyDSTool.Generator.ImplicitFnGen'.symbolMapDict	PyDSTool.Generator.ImplicitFnGen%27-module.html#symbolMapDict
PyDSTool.Generator.ImplicitFnGen'._float_types	PyDSTool.Generator.ImplicitFnGen%27-module.html#_float_types
PyDSTool.Generator.ImplicitFnGen'._seq_types	PyDSTool.Generator.ImplicitFnGen%27-module.html#_seq_types
PyDSTool.Generator.ImplicitFnGen'._implicitSolveMethods	PyDSTool.Generator.ImplicitFnGen%27-module.html#_implicitSolveMethods
PyDSTool.Generator.ImplicitFnGen'.HAVE_PSYCO	PyDSTool.Generator.ImplicitFnGen%27-module.html#HAVE_PSYCO
PyDSTool.Generator.ImplicitFnGen'.uncertain	PyDSTool.Generator.ImplicitFnGen%27-module.html#uncertain
PyDSTool.Generator.ImplicitFnGen'._num_name2equivtypes	PyDSTool.Generator.ImplicitFnGen%27-module.html#_num_name2equivtypes
PyDSTool.Generator.ImplicitFnGen'._all_numpy_float	PyDSTool.Generator.ImplicitFnGen%27-module.html#_all_numpy_float
PyDSTool.Generator.ImplicitFnGen'.Inf	PyDSTool.Generator.ImplicitFnGen%27-module.html#Inf
PyDSTool.Generator.ImplicitFnGen'._num_equivtype	PyDSTool.Generator.ImplicitFnGen%27-module.html#_num_equivtype
PyDSTool.Generator.ImplicitFnGen'.E_COMPUTFAIL	PyDSTool.Generator.ImplicitFnGen%27-module.html#E_COMPUTFAIL
PyDSTool.Generator.ImplicitFnGen'.errorfields	PyDSTool.Generator.ImplicitFnGen%27-module.html#errorfields
PyDSTool.Generator.ImplicitFnGen'._num_types	PyDSTool.Generator.ImplicitFnGen%27-module.html#_num_types
PyDSTool.Generator.ImplicitFnGen'.warnmessages	PyDSTool.Generator.ImplicitFnGen%27-module.html#warnmessages
PyDSTool.Generator.ImplicitFnGen'.W_NONTERMEVENT	PyDSTool.Generator.ImplicitFnGen%27-module.html#W_NONTERMEVENT
PyDSTool.Generator.ImplicitFnGen'.NaN	PyDSTool.Generator.ImplicitFnGen%27-module.html#NaN
PyDSTool.Generator.ImplicitFnGen'.LargestInt32	PyDSTool.Generator.ImplicitFnGen%27-module.html#LargestInt32
PyDSTool.Generator.ImplicitFnGen'._num_maxmin	PyDSTool.Generator.ImplicitFnGen%27-module.html#_num_maxmin
PyDSTool.Generator.ImplicitFnGen'.W_UNCERTVAL	PyDSTool.Generator.ImplicitFnGen%27-module.html#W_UNCERTVAL
PyDSTool.Generator.ImplicitFnGen'.e	PyDSTool.Generator.ImplicitFnGen%27-module.html#e
PyDSTool.Generator.ImplicitFnGen'._int_types	PyDSTool.Generator.ImplicitFnGen%27-module.html#_int_types
PyDSTool.Generator.ImplicitFnGen'.W_TERMSTATEBD	PyDSTool.Generator.ImplicitFnGen%27-module.html#W_TERMSTATEBD
PyDSTool.Generator.ImplicitFnGen'.W_NONTERMSTATEBD	PyDSTool.Generator.ImplicitFnGen%27-module.html#W_NONTERMSTATEBD
PyDSTool.Generator.ImplicitFnGen'._all_numpy_complex	PyDSTool.Generator.ImplicitFnGen%27-module.html#_all_numpy_complex
PyDSTool.Generator.InterpolateTable'	PyDSTool.Generator.InterpolateTable%27-module.html
PyDSTool.Generator.InterpolateTable'._real_types	PyDSTool.Generator.InterpolateTable%27-module.html#_real_types
PyDSTool.Generator.InterpolateTable'.W_TERMEVENT	PyDSTool.Generator.InterpolateTable%27-module.html#W_TERMEVENT
PyDSTool.Generator.InterpolateTable'.errmessages	PyDSTool.Generator.InterpolateTable%27-module.html#errmessages
PyDSTool.Generator.InterpolateTable'.contained	PyDSTool.Generator.InterpolateTable%27-module.html#contained
PyDSTool.Generator.InterpolateTable'.W_BISECTLIMIT	PyDSTool.Generator.InterpolateTable%27-module.html#W_BISECTLIMIT
PyDSTool.Generator.InterpolateTable'._pytypefromtype	PyDSTool.Generator.InterpolateTable%27-module.html#_pytypefromtype
PyDSTool.Generator.InterpolateTable'.E_NONUNIQUETERM	PyDSTool.Generator.InterpolateTable%27-module.html#E_NONUNIQUETERM
PyDSTool.Generator.InterpolateTable'._all_float	PyDSTool.Generator.InterpolateTable%27-module.html#_all_float
PyDSTool.Generator.InterpolateTable'.warnfields	PyDSTool.Generator.InterpolateTable%27-module.html#warnfields
PyDSTool.Generator.InterpolateTable'._1DimplicitSolveMethods	PyDSTool.Generator.InterpolateTable%27-module.html#_1DimplicitSolveMethods
PyDSTool.Generator.InterpolateTable'.API	PyDSTool.Generator.InterpolateTable%27-module.html#API
PyDSTool.Generator.InterpolateTable'.pi	PyDSTool.Generator.InterpolateTable%27-module.html#pi
PyDSTool.Generator.InterpolateTable'._all_complex	PyDSTool.Generator.InterpolateTable%27-module.html#_all_complex
PyDSTool.Generator.InterpolateTable'._num_name2type	PyDSTool.Generator.InterpolateTable%27-module.html#_num_name2type
PyDSTool.Generator.InterpolateTable'._complex_types	PyDSTool.Generator.InterpolateTable%27-module.html#_complex_types
PyDSTool.Generator.InterpolateTable'.Continuous	PyDSTool.Generator.InterpolateTable%27-module.html#Continuous
PyDSTool.Generator.InterpolateTable'._num_type2name	PyDSTool.Generator.InterpolateTable%27-module.html#_num_type2name
PyDSTool.Generator.InterpolateTable'.null_predicate	PyDSTool.Generator.InterpolateTable%27-module.html#null_predicate
PyDSTool.Generator.InterpolateTable'._all_int	PyDSTool.Generator.InterpolateTable%27-module.html#_all_int
PyDSTool.Generator.InterpolateTable'._all_numpy_int	PyDSTool.Generator.InterpolateTable%27-module.html#_all_numpy_int
PyDSTool.Generator.InterpolateTable'.Discrete	PyDSTool.Generator.InterpolateTable%27-module.html#Discrete
PyDSTool.Generator.InterpolateTable'.targetLangs	PyDSTool.Generator.InterpolateTable%27-module.html#targetLangs
PyDSTool.Generator.InterpolateTable'.isfinite	PyDSTool.Generator.InterpolateTable%27-module.html#isfinite
PyDSTool.Generator.InterpolateTable'.theGenSpecHelper	PyDSTool.Generator.InterpolateTable%27-module.html#theGenSpecHelper
PyDSTool.Generator.InterpolateTable'.notcontained	PyDSTool.Generator.InterpolateTable%27-module.html#notcontained
PyDSTool.Generator.InterpolateTable'.symbolMapDict	PyDSTool.Generator.InterpolateTable%27-module.html#symbolMapDict
PyDSTool.Generator.InterpolateTable'._float_types	PyDSTool.Generator.InterpolateTable%27-module.html#_float_types
PyDSTool.Generator.InterpolateTable'._seq_types	PyDSTool.Generator.InterpolateTable%27-module.html#_seq_types
PyDSTool.Generator.InterpolateTable'._implicitSolveMethods	PyDSTool.Generator.InterpolateTable%27-module.html#_implicitSolveMethods
PyDSTool.Generator.InterpolateTable'.uncertain	PyDSTool.Generator.InterpolateTable%27-module.html#uncertain
PyDSTool.Generator.InterpolateTable'._num_name2equivtypes	PyDSTool.Generator.InterpolateTable%27-module.html#_num_name2equivtypes
PyDSTool.Generator.InterpolateTable'._all_numpy_float	PyDSTool.Generator.InterpolateTable%27-module.html#_all_numpy_float
PyDSTool.Generator.InterpolateTable'.Inf	PyDSTool.Generator.InterpolateTable%27-module.html#Inf
PyDSTool.Generator.InterpolateTable'._num_equivtype	PyDSTool.Generator.InterpolateTable%27-module.html#_num_equivtype
PyDSTool.Generator.InterpolateTable'.E_COMPUTFAIL	PyDSTool.Generator.InterpolateTable%27-module.html#E_COMPUTFAIL
PyDSTool.Generator.InterpolateTable'.errorfields	PyDSTool.Generator.InterpolateTable%27-module.html#errorfields
PyDSTool.Generator.InterpolateTable'._num_types	PyDSTool.Generator.InterpolateTable%27-module.html#_num_types
PyDSTool.Generator.InterpolateTable'.warnmessages	PyDSTool.Generator.InterpolateTable%27-module.html#warnmessages
PyDSTool.Generator.InterpolateTable'.W_NONTERMEVENT	PyDSTool.Generator.InterpolateTable%27-module.html#W_NONTERMEVENT
PyDSTool.Generator.InterpolateTable'.NaN	PyDSTool.Generator.InterpolateTable%27-module.html#NaN
PyDSTool.Generator.InterpolateTable'.LargestInt32	PyDSTool.Generator.InterpolateTable%27-module.html#LargestInt32
PyDSTool.Generator.InterpolateTable'._num_maxmin	PyDSTool.Generator.InterpolateTable%27-module.html#_num_maxmin
PyDSTool.Generator.InterpolateTable'.W_UNCERTVAL	PyDSTool.Generator.InterpolateTable%27-module.html#W_UNCERTVAL
PyDSTool.Generator.InterpolateTable'.e	PyDSTool.Generator.InterpolateTable%27-module.html#e
PyDSTool.Generator.InterpolateTable'._int_types	PyDSTool.Generator.InterpolateTable%27-module.html#_int_types
PyDSTool.Generator.InterpolateTable'.W_TERMSTATEBD	PyDSTool.Generator.InterpolateTable%27-module.html#W_TERMSTATEBD
PyDSTool.Generator.InterpolateTable'.W_NONTERMSTATEBD	PyDSTool.Generator.InterpolateTable%27-module.html#W_NONTERMSTATEBD
PyDSTool.Generator.InterpolateTable'._all_numpy_complex	PyDSTool.Generator.InterpolateTable%27-module.html#_all_numpy_complex
PyDSTool.Generator.LookupTable'	PyDSTool.Generator.LookupTable%27-module.html
PyDSTool.Generator.LookupTable'._real_types	PyDSTool.Generator.LookupTable%27-module.html#_real_types
PyDSTool.Generator.LookupTable'.W_TERMEVENT	PyDSTool.Generator.LookupTable%27-module.html#W_TERMEVENT
PyDSTool.Generator.LookupTable'.errmessages	PyDSTool.Generator.LookupTable%27-module.html#errmessages
PyDSTool.Generator.LookupTable'.contained	PyDSTool.Generator.LookupTable%27-module.html#contained
PyDSTool.Generator.LookupTable'.W_BISECTLIMIT	PyDSTool.Generator.LookupTable%27-module.html#W_BISECTLIMIT
PyDSTool.Generator.LookupTable'._pytypefromtype	PyDSTool.Generator.LookupTable%27-module.html#_pytypefromtype
PyDSTool.Generator.LookupTable'.E_NONUNIQUETERM	PyDSTool.Generator.LookupTable%27-module.html#E_NONUNIQUETERM
PyDSTool.Generator.LookupTable'._all_float	PyDSTool.Generator.LookupTable%27-module.html#_all_float
PyDSTool.Generator.LookupTable'.warnfields	PyDSTool.Generator.LookupTable%27-module.html#warnfields
PyDSTool.Generator.LookupTable'._1DimplicitSolveMethods	PyDSTool.Generator.LookupTable%27-module.html#_1DimplicitSolveMethods
PyDSTool.Generator.LookupTable'.API	PyDSTool.Generator.LookupTable%27-module.html#API
PyDSTool.Generator.LookupTable'.pi	PyDSTool.Generator.LookupTable%27-module.html#pi
PyDSTool.Generator.LookupTable'._all_complex	PyDSTool.Generator.LookupTable%27-module.html#_all_complex
PyDSTool.Generator.LookupTable'._num_name2type	PyDSTool.Generator.LookupTable%27-module.html#_num_name2type
PyDSTool.Generator.LookupTable'._complex_types	PyDSTool.Generator.LookupTable%27-module.html#_complex_types
PyDSTool.Generator.LookupTable'.Continuous	PyDSTool.Generator.LookupTable%27-module.html#Continuous
PyDSTool.Generator.LookupTable'._num_type2name	PyDSTool.Generator.LookupTable%27-module.html#_num_type2name
PyDSTool.Generator.LookupTable'.null_predicate	PyDSTool.Generator.LookupTable%27-module.html#null_predicate
PyDSTool.Generator.LookupTable'._all_int	PyDSTool.Generator.LookupTable%27-module.html#_all_int
PyDSTool.Generator.LookupTable'._all_numpy_int	PyDSTool.Generator.LookupTable%27-module.html#_all_numpy_int
PyDSTool.Generator.LookupTable'.Discrete	PyDSTool.Generator.LookupTable%27-module.html#Discrete
PyDSTool.Generator.LookupTable'.targetLangs	PyDSTool.Generator.LookupTable%27-module.html#targetLangs
PyDSTool.Generator.LookupTable'.isfinite	PyDSTool.Generator.LookupTable%27-module.html#isfinite
PyDSTool.Generator.LookupTable'.theGenSpecHelper	PyDSTool.Generator.LookupTable%27-module.html#theGenSpecHelper
PyDSTool.Generator.LookupTable'.notcontained	PyDSTool.Generator.LookupTable%27-module.html#notcontained
PyDSTool.Generator.LookupTable'.symbolMapDict	PyDSTool.Generator.LookupTable%27-module.html#symbolMapDict
PyDSTool.Generator.LookupTable'._float_types	PyDSTool.Generator.LookupTable%27-module.html#_float_types
PyDSTool.Generator.LookupTable'._seq_types	PyDSTool.Generator.LookupTable%27-module.html#_seq_types
PyDSTool.Generator.LookupTable'._implicitSolveMethods	PyDSTool.Generator.LookupTable%27-module.html#_implicitSolveMethods
PyDSTool.Generator.LookupTable'.uncertain	PyDSTool.Generator.LookupTable%27-module.html#uncertain
PyDSTool.Generator.LookupTable'._num_name2equivtypes	PyDSTool.Generator.LookupTable%27-module.html#_num_name2equivtypes
PyDSTool.Generator.LookupTable'._all_numpy_float	PyDSTool.Generator.LookupTable%27-module.html#_all_numpy_float
PyDSTool.Generator.LookupTable'.Inf	PyDSTool.Generator.LookupTable%27-module.html#Inf
PyDSTool.Generator.LookupTable'._num_equivtype	PyDSTool.Generator.LookupTable%27-module.html#_num_equivtype
PyDSTool.Generator.LookupTable'.E_COMPUTFAIL	PyDSTool.Generator.LookupTable%27-module.html#E_COMPUTFAIL
PyDSTool.Generator.LookupTable'.errorfields	PyDSTool.Generator.LookupTable%27-module.html#errorfields
PyDSTool.Generator.LookupTable'._num_types	PyDSTool.Generator.LookupTable%27-module.html#_num_types
PyDSTool.Generator.LookupTable'.warnmessages	PyDSTool.Generator.LookupTable%27-module.html#warnmessages
PyDSTool.Generator.LookupTable'.W_NONTERMEVENT	PyDSTool.Generator.LookupTable%27-module.html#W_NONTERMEVENT
PyDSTool.Generator.LookupTable'.NaN	PyDSTool.Generator.LookupTable%27-module.html#NaN
PyDSTool.Generator.LookupTable'.LargestInt32	PyDSTool.Generator.LookupTable%27-module.html#LargestInt32
PyDSTool.Generator.LookupTable'._num_maxmin	PyDSTool.Generator.LookupTable%27-module.html#_num_maxmin
PyDSTool.Generator.LookupTable'.W_UNCERTVAL	PyDSTool.Generator.LookupTable%27-module.html#W_UNCERTVAL
PyDSTool.Generator.LookupTable'.e	PyDSTool.Generator.LookupTable%27-module.html#e
PyDSTool.Generator.LookupTable'._int_types	PyDSTool.Generator.LookupTable%27-module.html#_int_types
PyDSTool.Generator.LookupTable'.W_TERMSTATEBD	PyDSTool.Generator.LookupTable%27-module.html#W_TERMSTATEBD
PyDSTool.Generator.LookupTable'.W_NONTERMSTATEBD	PyDSTool.Generator.LookupTable%27-module.html#W_NONTERMSTATEBD
PyDSTool.Generator.LookupTable'._all_numpy_complex	PyDSTool.Generator.LookupTable%27-module.html#_all_numpy_complex
PyDSTool.Generator.MapSystem'	PyDSTool.Generator.MapSystem%27-module.html
PyDSTool.Generator.MapSystem'.W_TERMEVENT	PyDSTool.Generator.MapSystem%27-module.html#W_TERMEVENT
PyDSTool.Generator.MapSystem'._real_types	PyDSTool.Generator.MapSystem%27-module.html#_real_types
PyDSTool.Generator.MapSystem'.errmessages	PyDSTool.Generator.MapSystem%27-module.html#errmessages
PyDSTool.Generator.MapSystem'.contained	PyDSTool.Generator.MapSystem%27-module.html#contained
PyDSTool.Generator.MapSystem'.W_BISECTLIMIT	PyDSTool.Generator.MapSystem%27-module.html#W_BISECTLIMIT
PyDSTool.Generator.MapSystem'._pytypefromtype	PyDSTool.Generator.MapSystem%27-module.html#_pytypefromtype
PyDSTool.Generator.MapSystem'.E_NONUNIQUETERM	PyDSTool.Generator.MapSystem%27-module.html#E_NONUNIQUETERM
PyDSTool.Generator.MapSystem'._all_float	PyDSTool.Generator.MapSystem%27-module.html#_all_float
PyDSTool.Generator.MapSystem'.uncertain	PyDSTool.Generator.MapSystem%27-module.html#uncertain
PyDSTool.Generator.MapSystem'._1DimplicitSolveMethods	PyDSTool.Generator.MapSystem%27-module.html#_1DimplicitSolveMethods
PyDSTool.Generator.MapSystem'.API	PyDSTool.Generator.MapSystem%27-module.html#API
PyDSTool.Generator.MapSystem'.pi	PyDSTool.Generator.MapSystem%27-module.html#pi
PyDSTool.Generator.MapSystem'._all_complex	PyDSTool.Generator.MapSystem%27-module.html#_all_complex
PyDSTool.Generator.MapSystem'._num_name2type	PyDSTool.Generator.MapSystem%27-module.html#_num_name2type
PyDSTool.Generator.MapSystem'._complex_types	PyDSTool.Generator.MapSystem%27-module.html#_complex_types
PyDSTool.Generator.MapSystem'.Continuous	PyDSTool.Generator.MapSystem%27-module.html#Continuous
PyDSTool.Generator.MapSystem'._num_type2name	PyDSTool.Generator.MapSystem%27-module.html#_num_type2name
PyDSTool.Generator.MapSystem'.null_predicate	PyDSTool.Generator.MapSystem%27-module.html#null_predicate
PyDSTool.Generator.MapSystem'._all_int	PyDSTool.Generator.MapSystem%27-module.html#_all_int
PyDSTool.Generator.MapSystem'._all_numpy_int	PyDSTool.Generator.MapSystem%27-module.html#_all_numpy_int
PyDSTool.Generator.MapSystem'.Discrete	PyDSTool.Generator.MapSystem%27-module.html#Discrete
PyDSTool.Generator.MapSystem'.targetLangs	PyDSTool.Generator.MapSystem%27-module.html#targetLangs
PyDSTool.Generator.MapSystem'.isfinite	PyDSTool.Generator.MapSystem%27-module.html#isfinite
PyDSTool.Generator.MapSystem'.theGenSpecHelper	PyDSTool.Generator.MapSystem%27-module.html#theGenSpecHelper
PyDSTool.Generator.MapSystem'.notcontained	PyDSTool.Generator.MapSystem%27-module.html#notcontained
PyDSTool.Generator.MapSystem'.symbolMapDict	PyDSTool.Generator.MapSystem%27-module.html#symbolMapDict
PyDSTool.Generator.MapSystem'._float_types	PyDSTool.Generator.MapSystem%27-module.html#_float_types
PyDSTool.Generator.MapSystem'._seq_types	PyDSTool.Generator.MapSystem%27-module.html#_seq_types
PyDSTool.Generator.MapSystem'._implicitSolveMethods	PyDSTool.Generator.MapSystem%27-module.html#_implicitSolveMethods
PyDSTool.Generator.MapSystem'.HAVE_PSYCO	PyDSTool.Generator.MapSystem%27-module.html#HAVE_PSYCO
PyDSTool.Generator.MapSystem'._num_name2equivtypes	PyDSTool.Generator.MapSystem%27-module.html#_num_name2equivtypes
PyDSTool.Generator.MapSystem'._all_numpy_float	PyDSTool.Generator.MapSystem%27-module.html#_all_numpy_float
PyDSTool.Generator.MapSystem'.Inf	PyDSTool.Generator.MapSystem%27-module.html#Inf
PyDSTool.Generator.MapSystem'._num_equivtype	PyDSTool.Generator.MapSystem%27-module.html#_num_equivtype
PyDSTool.Generator.MapSystem'.E_COMPUTFAIL	PyDSTool.Generator.MapSystem%27-module.html#E_COMPUTFAIL
PyDSTool.Generator.MapSystem'.errorfields	PyDSTool.Generator.MapSystem%27-module.html#errorfields
PyDSTool.Generator.MapSystem'._num_types	PyDSTool.Generator.MapSystem%27-module.html#_num_types
PyDSTool.Generator.MapSystem'.warnmessages	PyDSTool.Generator.MapSystem%27-module.html#warnmessages
PyDSTool.Generator.MapSystem'.W_NONTERMEVENT	PyDSTool.Generator.MapSystem%27-module.html#W_NONTERMEVENT
PyDSTool.Generator.MapSystem'.NaN	PyDSTool.Generator.MapSystem%27-module.html#NaN
PyDSTool.Generator.MapSystem'.LargestInt32	PyDSTool.Generator.MapSystem%27-module.html#LargestInt32
PyDSTool.Generator.MapSystem'._num_maxmin	PyDSTool.Generator.MapSystem%27-module.html#_num_maxmin
PyDSTool.Generator.MapSystem'.warnfields	PyDSTool.Generator.MapSystem%27-module.html#warnfields
PyDSTool.Generator.MapSystem'.W_UNCERTVAL	PyDSTool.Generator.MapSystem%27-module.html#W_UNCERTVAL
PyDSTool.Generator.MapSystem'.e	PyDSTool.Generator.MapSystem%27-module.html#e
PyDSTool.Generator.MapSystem'._int_types	PyDSTool.Generator.MapSystem%27-module.html#_int_types
PyDSTool.Generator.MapSystem'.W_TERMSTATEBD	PyDSTool.Generator.MapSystem%27-module.html#W_TERMSTATEBD
PyDSTool.Generator.MapSystem'.W_NONTERMSTATEBD	PyDSTool.Generator.MapSystem%27-module.html#W_NONTERMSTATEBD
PyDSTool.Generator.MapSystem'._all_numpy_complex	PyDSTool.Generator.MapSystem%27-module.html#_all_numpy_complex
PyDSTool.Generator.ODEsystem'	PyDSTool.Generator.ODEsystem%27-module.html
PyDSTool.Generator.ODEsystem'._real_types	PyDSTool.Generator.ODEsystem%27-module.html#_real_types
PyDSTool.Generator.ODEsystem'.W_TERMEVENT	PyDSTool.Generator.ODEsystem%27-module.html#W_TERMEVENT
PyDSTool.Generator.ODEsystem'.errmessages	PyDSTool.Generator.ODEsystem%27-module.html#errmessages
PyDSTool.Generator.ODEsystem'.contained	PyDSTool.Generator.ODEsystem%27-module.html#contained
PyDSTool.Generator.ODEsystem'.W_BISECTLIMIT	PyDSTool.Generator.ODEsystem%27-module.html#W_BISECTLIMIT
PyDSTool.Generator.ODEsystem'._pytypefromtype	PyDSTool.Generator.ODEsystem%27-module.html#_pytypefromtype
PyDSTool.Generator.ODEsystem'.E_NONUNIQUETERM	PyDSTool.Generator.ODEsystem%27-module.html#E_NONUNIQUETERM
PyDSTool.Generator.ODEsystem'._all_float	PyDSTool.Generator.ODEsystem%27-module.html#_all_float
PyDSTool.Generator.ODEsystem'.warnfields	PyDSTool.Generator.ODEsystem%27-module.html#warnfields
PyDSTool.Generator.ODEsystem'._1DimplicitSolveMethods	PyDSTool.Generator.ODEsystem%27-module.html#_1DimplicitSolveMethods
PyDSTool.Generator.ODEsystem'.API	PyDSTool.Generator.ODEsystem%27-module.html#API
PyDSTool.Generator.ODEsystem'.pi	PyDSTool.Generator.ODEsystem%27-module.html#pi
PyDSTool.Generator.ODEsystem'._all_complex	PyDSTool.Generator.ODEsystem%27-module.html#_all_complex
PyDSTool.Generator.ODEsystem'._num_name2type	PyDSTool.Generator.ODEsystem%27-module.html#_num_name2type
PyDSTool.Generator.ODEsystem'._complex_types	PyDSTool.Generator.ODEsystem%27-module.html#_complex_types
PyDSTool.Generator.ODEsystem'.Continuous	PyDSTool.Generator.ODEsystem%27-module.html#Continuous
PyDSTool.Generator.ODEsystem'._num_type2name	PyDSTool.Generator.ODEsystem%27-module.html#_num_type2name
PyDSTool.Generator.ODEsystem'.null_predicate	PyDSTool.Generator.ODEsystem%27-module.html#null_predicate
PyDSTool.Generator.ODEsystem'._all_int	PyDSTool.Generator.ODEsystem%27-module.html#_all_int
PyDSTool.Generator.ODEsystem'._all_numpy_int	PyDSTool.Generator.ODEsystem%27-module.html#_all_numpy_int
PyDSTool.Generator.ODEsystem'.Discrete	PyDSTool.Generator.ODEsystem%27-module.html#Discrete
PyDSTool.Generator.ODEsystem'.targetLangs	PyDSTool.Generator.ODEsystem%27-module.html#targetLangs
PyDSTool.Generator.ODEsystem'.isfinite	PyDSTool.Generator.ODEsystem%27-module.html#isfinite
PyDSTool.Generator.ODEsystem'.theGenSpecHelper	PyDSTool.Generator.ODEsystem%27-module.html#theGenSpecHelper
PyDSTool.Generator.ODEsystem'.notcontained	PyDSTool.Generator.ODEsystem%27-module.html#notcontained
PyDSTool.Generator.ODEsystem'._float_types	PyDSTool.Generator.ODEsystem%27-module.html#_float_types
PyDSTool.Generator.ODEsystem'._seq_types	PyDSTool.Generator.ODEsystem%27-module.html#_seq_types
PyDSTool.Generator.ODEsystem'._implicitSolveMethods	PyDSTool.Generator.ODEsystem%27-module.html#_implicitSolveMethods
PyDSTool.Generator.ODEsystem'.HAVE_PSYCO	PyDSTool.Generator.ODEsystem%27-module.html#HAVE_PSYCO
PyDSTool.Generator.ODEsystem'.uncertain	PyDSTool.Generator.ODEsystem%27-module.html#uncertain
PyDSTool.Generator.ODEsystem'._num_name2equivtypes	PyDSTool.Generator.ODEsystem%27-module.html#_num_name2equivtypes
PyDSTool.Generator.ODEsystem'._all_numpy_float	PyDSTool.Generator.ODEsystem%27-module.html#_all_numpy_float
PyDSTool.Generator.ODEsystem'.Inf	PyDSTool.Generator.ODEsystem%27-module.html#Inf
PyDSTool.Generator.ODEsystem'._num_equivtype	PyDSTool.Generator.ODEsystem%27-module.html#_num_equivtype
PyDSTool.Generator.ODEsystem'.E_COMPUTFAIL	PyDSTool.Generator.ODEsystem%27-module.html#E_COMPUTFAIL
PyDSTool.Generator.ODEsystem'.errorfields	PyDSTool.Generator.ODEsystem%27-module.html#errorfields
PyDSTool.Generator.ODEsystem'._num_types	PyDSTool.Generator.ODEsystem%27-module.html#_num_types
PyDSTool.Generator.ODEsystem'.warnmessages	PyDSTool.Generator.ODEsystem%27-module.html#warnmessages
PyDSTool.Generator.ODEsystem'.W_NONTERMEVENT	PyDSTool.Generator.ODEsystem%27-module.html#W_NONTERMEVENT
PyDSTool.Generator.ODEsystem'.NaN	PyDSTool.Generator.ODEsystem%27-module.html#NaN
PyDSTool.Generator.ODEsystem'.LargestInt32	PyDSTool.Generator.ODEsystem%27-module.html#LargestInt32
PyDSTool.Generator.ODEsystem'._num_maxmin	PyDSTool.Generator.ODEsystem%27-module.html#_num_maxmin
PyDSTool.Generator.ODEsystem'.W_UNCERTVAL	PyDSTool.Generator.ODEsystem%27-module.html#W_UNCERTVAL
PyDSTool.Generator.ODEsystem'.e	PyDSTool.Generator.ODEsystem%27-module.html#e
PyDSTool.Generator.ODEsystem'._int_types	PyDSTool.Generator.ODEsystem%27-module.html#_int_types
PyDSTool.Generator.ODEsystem'.W_TERMSTATEBD	PyDSTool.Generator.ODEsystem%27-module.html#W_TERMSTATEBD
PyDSTool.Generator.ODEsystem'.W_NONTERMSTATEBD	PyDSTool.Generator.ODEsystem%27-module.html#W_NONTERMSTATEBD
PyDSTool.Generator.ODEsystem'._all_numpy_complex	PyDSTool.Generator.ODEsystem%27-module.html#_all_numpy_complex
PyDSTool.Generator.Radau_ODEsystem'	PyDSTool.Generator.Radau_ODEsystem%27-module.html
PyDSTool.Generator.Radau_ODEsystem'.W_TERMEVENT	PyDSTool.Generator.Radau_ODEsystem%27-module.html#W_TERMEVENT
PyDSTool.Generator.Radau_ODEsystem'._real_types	PyDSTool.Generator.Radau_ODEsystem%27-module.html#_real_types
PyDSTool.Generator.Radau_ODEsystem'.errmessages	PyDSTool.Generator.Radau_ODEsystem%27-module.html#errmessages
PyDSTool.Generator.Radau_ODEsystem'.contained	PyDSTool.Generator.Radau_ODEsystem%27-module.html#contained
PyDSTool.Generator.Radau_ODEsystem'.W_BISECTLIMIT	PyDSTool.Generator.Radau_ODEsystem%27-module.html#W_BISECTLIMIT
PyDSTool.Generator.Radau_ODEsystem'.rerr	PyDSTool.Generator.Radau_ODEsystem%27-module.html#rerr
PyDSTool.Generator.Radau_ODEsystem'._pytypefromtype	PyDSTool.Generator.Radau_ODEsystem%27-module.html#_pytypefromtype
PyDSTool.Generator.Radau_ODEsystem'.E_NONUNIQUETERM	PyDSTool.Generator.Radau_ODEsystem%27-module.html#E_NONUNIQUETERM
PyDSTool.Generator.Radau_ODEsystem'.genDB	PyDSTool.Generator.Radau_ODEsystem%27-module.html#genDB
PyDSTool.Generator.Radau_ODEsystem'._all_float	PyDSTool.Generator.Radau_ODEsystem%27-module.html#_all_float
PyDSTool.Generator.Radau_ODEsystem'.warnfields	PyDSTool.Generator.Radau_ODEsystem%27-module.html#warnfields
PyDSTool.Generator.Radau_ODEsystem'._1DimplicitSolveMethods	PyDSTool.Generator.Radau_ODEsystem%27-module.html#_1DimplicitSolveMethods
PyDSTool.Generator.Radau_ODEsystem'.API	PyDSTool.Generator.Radau_ODEsystem%27-module.html#API
PyDSTool.Generator.Radau_ODEsystem'.pi	PyDSTool.Generator.Radau_ODEsystem%27-module.html#pi
PyDSTool.Generator.Radau_ODEsystem'._all_complex	PyDSTool.Generator.Radau_ODEsystem%27-module.html#_all_complex
PyDSTool.Generator.Radau_ODEsystem'._num_name2type	PyDSTool.Generator.Radau_ODEsystem%27-module.html#_num_name2type
PyDSTool.Generator.Radau_ODEsystem'._complex_types	PyDSTool.Generator.Radau_ODEsystem%27-module.html#_complex_types
PyDSTool.Generator.Radau_ODEsystem'.Continuous	PyDSTool.Generator.Radau_ODEsystem%27-module.html#Continuous
PyDSTool.Generator.Radau_ODEsystem'._num_type2name	PyDSTool.Generator.Radau_ODEsystem%27-module.html#_num_type2name
PyDSTool.Generator.Radau_ODEsystem'.null_predicate	PyDSTool.Generator.Radau_ODEsystem%27-module.html#null_predicate
PyDSTool.Generator.Radau_ODEsystem'._all_int	PyDSTool.Generator.Radau_ODEsystem%27-module.html#_all_int
PyDSTool.Generator.Radau_ODEsystem'._all_numpy_int	PyDSTool.Generator.Radau_ODEsystem%27-module.html#_all_numpy_int
PyDSTool.Generator.Radau_ODEsystem'.Discrete	PyDSTool.Generator.Radau_ODEsystem%27-module.html#Discrete
PyDSTool.Generator.Radau_ODEsystem'.targetLangs	PyDSTool.Generator.Radau_ODEsystem%27-module.html#targetLangs
PyDSTool.Generator.Radau_ODEsystem'.isfinite	PyDSTool.Generator.Radau_ODEsystem%27-module.html#isfinite
PyDSTool.Generator.Radau_ODEsystem'.theGenSpecHelper	PyDSTool.Generator.Radau_ODEsystem%27-module.html#theGenSpecHelper
PyDSTool.Generator.Radau_ODEsystem'.notcontained	PyDSTool.Generator.Radau_ODEsystem%27-module.html#notcontained
PyDSTool.Generator.Radau_ODEsystem'.symbolMapDict	PyDSTool.Generator.Radau_ODEsystem%27-module.html#symbolMapDict
PyDSTool.Generator.Radau_ODEsystem'._float_types	PyDSTool.Generator.Radau_ODEsystem%27-module.html#_float_types
PyDSTool.Generator.Radau_ODEsystem'._pydstool_path	PyDSTool.Generator.Radau_ODEsystem%27-module.html#_pydstool_path
PyDSTool.Generator.Radau_ODEsystem'._seq_types	PyDSTool.Generator.Radau_ODEsystem%27-module.html#_seq_types
PyDSTool.Generator.Radau_ODEsystem'._implicitSolveMethods	PyDSTool.Generator.Radau_ODEsystem%27-module.html#_implicitSolveMethods
PyDSTool.Generator.Radau_ODEsystem'.uncertain	PyDSTool.Generator.Radau_ODEsystem%27-module.html#uncertain
PyDSTool.Generator.Radau_ODEsystem'._num_name2equivtypes	PyDSTool.Generator.Radau_ODEsystem%27-module.html#_num_name2equivtypes
PyDSTool.Generator.Radau_ODEsystem'._all_numpy_float	PyDSTool.Generator.Radau_ODEsystem%27-module.html#_all_numpy_float
PyDSTool.Generator.Radau_ODEsystem'.Inf	PyDSTool.Generator.Radau_ODEsystem%27-module.html#Inf
PyDSTool.Generator.Radau_ODEsystem'._num_equivtype	PyDSTool.Generator.Radau_ODEsystem%27-module.html#_num_equivtype
PyDSTool.Generator.Radau_ODEsystem'.E_COMPUTFAIL	PyDSTool.Generator.Radau_ODEsystem%27-module.html#E_COMPUTFAIL
PyDSTool.Generator.Radau_ODEsystem'.errorfields	PyDSTool.Generator.Radau_ODEsystem%27-module.html#errorfields
PyDSTool.Generator.Radau_ODEsystem'._num_types	PyDSTool.Generator.Radau_ODEsystem%27-module.html#_num_types
PyDSTool.Generator.Radau_ODEsystem'.distutil_destination	PyDSTool.Generator.Radau_ODEsystem%27-module.html#distutil_destination
PyDSTool.Generator.Radau_ODEsystem'.warnmessages	PyDSTool.Generator.Radau_ODEsystem%27-module.html#warnmessages
PyDSTool.Generator.Radau_ODEsystem'.W_NONTERMEVENT	PyDSTool.Generator.Radau_ODEsystem%27-module.html#W_NONTERMEVENT
PyDSTool.Generator.Radau_ODEsystem'.rout	PyDSTool.Generator.Radau_ODEsystem%27-module.html#rout
PyDSTool.Generator.Radau_ODEsystem'.NaN	PyDSTool.Generator.Radau_ODEsystem%27-module.html#NaN
PyDSTool.Generator.Radau_ODEsystem'.LargestInt32	PyDSTool.Generator.Radau_ODEsystem%27-module.html#LargestInt32
PyDSTool.Generator.Radau_ODEsystem'._num_maxmin	PyDSTool.Generator.Radau_ODEsystem%27-module.html#_num_maxmin
PyDSTool.Generator.Radau_ODEsystem'.W_UNCERTVAL	PyDSTool.Generator.Radau_ODEsystem%27-module.html#W_UNCERTVAL
PyDSTool.Generator.Radau_ODEsystem'.e	PyDSTool.Generator.Radau_ODEsystem%27-module.html#e
PyDSTool.Generator.Radau_ODEsystem'._int_types	PyDSTool.Generator.Radau_ODEsystem%27-module.html#_int_types
PyDSTool.Generator.Radau_ODEsystem'.W_TERMSTATEBD	PyDSTool.Generator.Radau_ODEsystem%27-module.html#W_TERMSTATEBD
PyDSTool.Generator.Radau_ODEsystem'.W_NONTERMSTATEBD	PyDSTool.Generator.Radau_ODEsystem%27-module.html#W_NONTERMSTATEBD
PyDSTool.Generator.Radau_ODEsystem'._all_numpy_complex	PyDSTool.Generator.Radau_ODEsystem%27-module.html#_all_numpy_complex
PyDSTool.Generator.Vode_ODEsystem'	PyDSTool.Generator.Vode_ODEsystem%27-module.html
PyDSTool.Generator.Vode_ODEsystem'.W_TERMEVENT	PyDSTool.Generator.Vode_ODEsystem%27-module.html#W_TERMEVENT
PyDSTool.Generator.Vode_ODEsystem'._real_types	PyDSTool.Generator.Vode_ODEsystem%27-module.html#_real_types
PyDSTool.Generator.Vode_ODEsystem'.errmessages	PyDSTool.Generator.Vode_ODEsystem%27-module.html#errmessages
PyDSTool.Generator.Vode_ODEsystem'.contained	PyDSTool.Generator.Vode_ODEsystem%27-module.html#contained
PyDSTool.Generator.Vode_ODEsystem'.W_BISECTLIMIT	PyDSTool.Generator.Vode_ODEsystem%27-module.html#W_BISECTLIMIT
PyDSTool.Generator.Vode_ODEsystem'._pytypefromtype	PyDSTool.Generator.Vode_ODEsystem%27-module.html#_pytypefromtype
PyDSTool.Generator.Vode_ODEsystem'.E_NONUNIQUETERM	PyDSTool.Generator.Vode_ODEsystem%27-module.html#E_NONUNIQUETERM
PyDSTool.Generator.Vode_ODEsystem'._all_float	PyDSTool.Generator.Vode_ODEsystem%27-module.html#_all_float
PyDSTool.Generator.Vode_ODEsystem'.warnfields	PyDSTool.Generator.Vode_ODEsystem%27-module.html#warnfields
PyDSTool.Generator.Vode_ODEsystem'._1DimplicitSolveMethods	PyDSTool.Generator.Vode_ODEsystem%27-module.html#_1DimplicitSolveMethods
PyDSTool.Generator.Vode_ODEsystem'.API	PyDSTool.Generator.Vode_ODEsystem%27-module.html#API
PyDSTool.Generator.Vode_ODEsystem'.pi	PyDSTool.Generator.Vode_ODEsystem%27-module.html#pi
PyDSTool.Generator.Vode_ODEsystem'._all_complex	PyDSTool.Generator.Vode_ODEsystem%27-module.html#_all_complex
PyDSTool.Generator.Vode_ODEsystem'._num_name2type	PyDSTool.Generator.Vode_ODEsystem%27-module.html#_num_name2type
PyDSTool.Generator.Vode_ODEsystem'._complex_types	PyDSTool.Generator.Vode_ODEsystem%27-module.html#_complex_types
PyDSTool.Generator.Vode_ODEsystem'.Continuous	PyDSTool.Generator.Vode_ODEsystem%27-module.html#Continuous
PyDSTool.Generator.Vode_ODEsystem'._num_type2name	PyDSTool.Generator.Vode_ODEsystem%27-module.html#_num_type2name
PyDSTool.Generator.Vode_ODEsystem'.null_predicate	PyDSTool.Generator.Vode_ODEsystem%27-module.html#null_predicate
PyDSTool.Generator.Vode_ODEsystem'._all_int	PyDSTool.Generator.Vode_ODEsystem%27-module.html#_all_int
PyDSTool.Generator.Vode_ODEsystem'._all_numpy_int	PyDSTool.Generator.Vode_ODEsystem%27-module.html#_all_numpy_int
PyDSTool.Generator.Vode_ODEsystem'.Discrete	PyDSTool.Generator.Vode_ODEsystem%27-module.html#Discrete
PyDSTool.Generator.Vode_ODEsystem'.targetLangs	PyDSTool.Generator.Vode_ODEsystem%27-module.html#targetLangs
PyDSTool.Generator.Vode_ODEsystem'.isfinite	PyDSTool.Generator.Vode_ODEsystem%27-module.html#isfinite
PyDSTool.Generator.Vode_ODEsystem'.theGenSpecHelper	PyDSTool.Generator.Vode_ODEsystem%27-module.html#theGenSpecHelper
PyDSTool.Generator.Vode_ODEsystem'.notcontained	PyDSTool.Generator.Vode_ODEsystem%27-module.html#notcontained
PyDSTool.Generator.Vode_ODEsystem'.symbolMapDict	PyDSTool.Generator.Vode_ODEsystem%27-module.html#symbolMapDict
PyDSTool.Generator.Vode_ODEsystem'.less_equal	PyDSTool.Generator.Vode_ODEsystem%27-module.html#less_equal
PyDSTool.Generator.Vode_ODEsystem'._float_types	PyDSTool.Generator.Vode_ODEsystem%27-module.html#_float_types
PyDSTool.Generator.Vode_ODEsystem'.sign	PyDSTool.Generator.Vode_ODEsystem%27-module.html#sign
PyDSTool.Generator.Vode_ODEsystem'._seq_types	PyDSTool.Generator.Vode_ODEsystem%27-module.html#_seq_types
PyDSTool.Generator.Vode_ODEsystem'._implicitSolveMethods	PyDSTool.Generator.Vode_ODEsystem%27-module.html#_implicitSolveMethods
PyDSTool.Generator.Vode_ODEsystem'.HAVE_PSYCO	PyDSTool.Generator.Vode_ODEsystem%27-module.html#HAVE_PSYCO
PyDSTool.Generator.Vode_ODEsystem'.uncertain	PyDSTool.Generator.Vode_ODEsystem%27-module.html#uncertain
PyDSTool.Generator.Vode_ODEsystem'._num_name2equivtypes	PyDSTool.Generator.Vode_ODEsystem%27-module.html#_num_name2equivtypes
PyDSTool.Generator.Vode_ODEsystem'._all_numpy_float	PyDSTool.Generator.Vode_ODEsystem%27-module.html#_all_numpy_float
PyDSTool.Generator.Vode_ODEsystem'.Inf	PyDSTool.Generator.Vode_ODEsystem%27-module.html#Inf
PyDSTool.Generator.Vode_ODEsystem'._num_equivtype	PyDSTool.Generator.Vode_ODEsystem%27-module.html#_num_equivtype
PyDSTool.Generator.Vode_ODEsystem'.E_COMPUTFAIL	PyDSTool.Generator.Vode_ODEsystem%27-module.html#E_COMPUTFAIL
PyDSTool.Generator.Vode_ODEsystem'.errorfields	PyDSTool.Generator.Vode_ODEsystem%27-module.html#errorfields
PyDSTool.Generator.Vode_ODEsystem'._num_types	PyDSTool.Generator.Vode_ODEsystem%27-module.html#_num_types
PyDSTool.Generator.Vode_ODEsystem'.warnmessages	PyDSTool.Generator.Vode_ODEsystem%27-module.html#warnmessages
PyDSTool.Generator.Vode_ODEsystem'.W_NONTERMEVENT	PyDSTool.Generator.Vode_ODEsystem%27-module.html#W_NONTERMEVENT
PyDSTool.Generator.Vode_ODEsystem'.NaN	PyDSTool.Generator.Vode_ODEsystem%27-module.html#NaN
PyDSTool.Generator.Vode_ODEsystem'.LargestInt32	PyDSTool.Generator.Vode_ODEsystem%27-module.html#LargestInt32
PyDSTool.Generator.Vode_ODEsystem'._num_maxmin	PyDSTool.Generator.Vode_ODEsystem%27-module.html#_num_maxmin
PyDSTool.Generator.Vode_ODEsystem'.W_UNCERTVAL	PyDSTool.Generator.Vode_ODEsystem%27-module.html#W_UNCERTVAL
PyDSTool.Generator.Vode_ODEsystem'.e	PyDSTool.Generator.Vode_ODEsystem%27-module.html#e
PyDSTool.Generator.Vode_ODEsystem'._int_types	PyDSTool.Generator.Vode_ODEsystem%27-module.html#_int_types
PyDSTool.Generator.Vode_ODEsystem'.W_TERMSTATEBD	PyDSTool.Generator.Vode_ODEsystem%27-module.html#W_TERMSTATEBD
PyDSTool.Generator.Vode_ODEsystem'.W_NONTERMSTATEBD	PyDSTool.Generator.Vode_ODEsystem%27-module.html#W_NONTERMSTATEBD
PyDSTool.Generator.Vode_ODEsystem'._all_numpy_complex	PyDSTool.Generator.Vode_ODEsystem%27-module.html#_all_numpy_complex
PyDSTool.Generator.allimports	PyDSTool.Generator.allimports-module.html
PyDSTool.Generator.allimports.mergePointsets	PyDSTool.Points-module.html#mergePointsets
PyDSTool.Generator.allimports.padPointset	PyDSTool.Points-module.html#padPointset
PyDSTool.Generator.allimports.makePythonStateZeroCrossEvent	PyDSTool.Events-module.html#makePythonStateZeroCrossEvent
PyDSTool.Generator.allimports.export_pointset_to_CSV	PyDSTool.Points-module.html#export_pointset_to_CSV
PyDSTool.Generator.allimports.importPointset	PyDSTool.Points-module.html#importPointset
PyDSTool.Generator.allimports.comparePointCoords	PyDSTool.Points-module.html#comparePointCoords
PyDSTool.Generator.allimports.pointsToPointset	PyDSTool.Points-module.html#pointsToPointset
PyDSTool.Generator.allimports.makeZeroCrossEvent	PyDSTool.Events-module.html#makeZeroCrossEvent
PyDSTool.Generator.allimports.exportPointset	PyDSTool.Points-module.html#exportPointset
PyDSTool.Generator.allimports.pi	PyDSTool.Generator.allimports-module.html#pi
PyDSTool.Generator.allimports.isparameterized	PyDSTool.Points-module.html#isparameterized
PyDSTool.Generator.allimports.arrayToPointset	PyDSTool.Points-module.html#arrayToPointset
PyDSTool.Generator.allimports.makeNonParameterized	PyDSTool.Points-module.html#makeNonParameterized
PyDSTool.Generator.allimports.e	PyDSTool.Generator.allimports-module.html#e
PyDSTool.Generator.baseclasses	PyDSTool.Generator.baseclasses-module.html
PyDSTool.Generator.baseclasses._real_types	PyDSTool.Generator.baseclasses-module.html#_real_types
PyDSTool.Generator.baseclasses.isoutputdiscrete	PyDSTool.Variable%27-module.html#isoutputdiscrete
PyDSTool.Generator.baseclasses.isincreasing	PyDSTool.common-module.html#isincreasing
PyDSTool.Generator.baseclasses.find	PyDSTool.utils-module.html#find
PyDSTool.Generator.baseclasses.makePartialJac	PyDSTool.FuncSpec%27-module.html#makePartialJac
PyDSTool.Generator.baseclasses.makeMfileFunction	PyDSTool.utils-module.html#makeMfileFunction
PyDSTool.Generator.baseclasses.verify_intbool	PyDSTool.common-module.html#verify_intbool
PyDSTool.Generator.baseclasses.object2str	PyDSTool.common-module.html#object2str
PyDSTool.Generator.baseclasses.getSpecFromFile	PyDSTool.FuncSpec%27-module.html#getSpecFromFile
PyDSTool.Generator.baseclasses.mergePointsets	PyDSTool.Points-module.html#mergePointsets
PyDSTool.Generator.baseclasses.info	PyDSTool.utils-module.html#info
PyDSTool.Generator.baseclasses.verify_values	PyDSTool.common-module.html#verify_values
PyDSTool.Generator.baseclasses.timestamp	PyDSTool.common-module.html#timestamp
PyDSTool.Generator.baseclasses.isoutputcts	PyDSTool.Variable%27-module.html#isoutputcts
PyDSTool.Generator.baseclasses.listid	PyDSTool.common-module.html#listid
PyDSTool.Generator.baseclasses.makeArrayIxMap	PyDSTool.common-module.html#makeArrayIxMap
PyDSTool.Generator.baseclasses._pytypefromtype	PyDSTool.Generator.baseclasses-module.html#_pytypefromtype
PyDSTool.Generator.baseclasses.makeDataDict	PyDSTool.utils-module.html#makeDataDict
PyDSTool.Generator.baseclasses.genDB	PyDSTool.Generator.baseclasses-module.html#genDB
PyDSTool.Generator.baseclasses._all_float	PyDSTool.Generator.baseclasses-module.html#_all_float
PyDSTool.Generator.baseclasses.findClosestPointIndex	PyDSTool.utils-module.html#findClosestPointIndex
PyDSTool.Generator.baseclasses.sortedDictLists	PyDSTool.common-module.html#sortedDictLists
PyDSTool.Generator.baseclasses._1DimplicitSolveMethods	PyDSTool.Generator.baseclasses-module.html#_1DimplicitSolveMethods
PyDSTool.Generator.baseclasses.sortedDictValues	PyDSTool.common-module.html#sortedDictValues
PyDSTool.Generator.baseclasses.isdiscrete	PyDSTool.Variable%27-module.html#isdiscrete
PyDSTool.Generator.baseclasses.isinterval	PyDSTool.Interval%27-module.html#isinterval
PyDSTool.Generator.baseclasses.makeUniqueFn	PyDSTool.common-module.html#makeUniqueFn
PyDSTool.Generator.baseclasses.padPointset	PyDSTool.Points-module.html#padPointset
PyDSTool.Generator.baseclasses.isinputcts	PyDSTool.Variable%27-module.html#isinputcts
PyDSTool.Generator.baseclasses.makeImplicitFunc	PyDSTool.utils-module.html#makeImplicitFunc
PyDSTool.Generator.baseclasses.ismonotonic	PyDSTool.common-module.html#ismonotonic
PyDSTool.Generator.baseclasses.cartesianProduct	PyDSTool.utils-module.html#cartesianProduct
PyDSTool.Generator.baseclasses.compareClassAndBases	PyDSTool.common-module.html#compareClassAndBases
PyDSTool.Generator.baseclasses.className	PyDSTool.common-module.html#className
PyDSTool.Generator.baseclasses.compareNumTypes	PyDSTool.common-module.html#compareNumTypes
PyDSTool.Generator.baseclasses.pi	PyDSTool.Generator.baseclasses-module.html#pi
PyDSTool.Generator.baseclasses._all_complex	PyDSTool.Generator.baseclasses-module.html#_all_complex
PyDSTool.Generator.baseclasses.diff2	PyDSTool.common-module.html#diff2
PyDSTool.Generator.baseclasses._num_name2type	PyDSTool.Generator.baseclasses-module.html#_num_name2type
PyDSTool.Generator.baseclasses._complex_types	PyDSTool.Generator.baseclasses-module.html#_complex_types
PyDSTool.Generator.baseclasses.numeric_to_traj	PyDSTool.Trajectory%27-module.html#numeric_to_traj
PyDSTool.Generator.baseclasses._num_type2name	PyDSTool.Generator.baseclasses-module.html#_num_type2name
PyDSTool.Generator.baseclasses.ensurefloat	PyDSTool.common-module.html#ensurefloat
PyDSTool.Generator.baseclasses.noneFn	PyDSTool.common-module.html#noneFn
PyDSTool.Generator.baseclasses.intersect	PyDSTool.common-module.html#intersect
PyDSTool.Generator.baseclasses.saveObjects	PyDSTool.utils-module.html#saveObjects
PyDSTool.Generator.baseclasses.importPointset	PyDSTool.Points-module.html#importPointset
PyDSTool.Generator.baseclasses.export_pointset_to_CSV	PyDSTool.Points-module.html#export_pointset_to_CSV
PyDSTool.Generator.baseclasses.insertInOrder	PyDSTool.common-module.html#insertInOrder
PyDSTool.Generator.baseclasses.getSuperClasses	PyDSTool.common-module.html#getSuperClasses
PyDSTool.Generator.baseclasses._all_int	PyDSTool.Generator.baseclasses-module.html#_all_int
PyDSTool.Generator.baseclasses._all_numpy_int	PyDSTool.Generator.baseclasses-module.html#_all_numpy_int
PyDSTool.Generator.baseclasses.comparePointCoords	PyDSTool.Points-module.html#comparePointCoords
PyDSTool.Generator.baseclasses.extent	PyDSTool.common-module.html#extent
PyDSTool.Generator.baseclasses.union	PyDSTool.utils-module.html#union
PyDSTool.Generator.baseclasses.get_opt	PyDSTool.common-module.html#get_opt
PyDSTool.Generator.baseclasses.pointset_to_traj	PyDSTool.Trajectory%27-module.html#pointset_to_traj
PyDSTool.Generator.baseclasses.pointsToPointset	PyDSTool.Points-module.html#pointsToPointset
PyDSTool.Generator.baseclasses.makePythonStateZeroCrossEvent	PyDSTool.Events-module.html#makePythonStateZeroCrossEvent
PyDSTool.Generator.baseclasses.theGenSpecHelper	PyDSTool.Generator.baseclasses-module.html#theGenSpecHelper
PyDSTool.Generator.baseclasses._float_types	PyDSTool.Generator.baseclasses-module.html#_float_types
PyDSTool.Generator.baseclasses.isUniqueSeq	PyDSTool.common-module.html#isUniqueSeq
PyDSTool.Generator.baseclasses.isinputdiscrete	PyDSTool.Variable%27-module.html#isinputdiscrete
PyDSTool.Generator.baseclasses._seq_types	PyDSTool.Generator.baseclasses-module.html#_seq_types
PyDSTool.Generator.baseclasses.invertMap	PyDSTool.common-module.html#invertMap
PyDSTool.Generator.baseclasses._implicitSolveMethods	PyDSTool.Generator.baseclasses-module.html#_implicitSolveMethods
PyDSTool.Generator.baseclasses.diff	PyDSTool.common-module.html#diff
PyDSTool.Generator.baseclasses.smooth_pts	PyDSTool.common-module.html#smooth_pts
PyDSTool.Generator.baseclasses.uniquePoints	PyDSTool.common-module.html#uniquePoints
PyDSTool.Generator.baseclasses.make_poly_interpolated_curve	PyDSTool.common-module.html#make_poly_interpolated_curve
PyDSTool.Generator.baseclasses.makeSeqUnique	PyDSTool.common-module.html#makeSeqUnique
PyDSTool.Generator.baseclasses.orderEventData	PyDSTool.utils-module.html#orderEventData
PyDSTool.Generator.baseclasses.simple_bisection	PyDSTool.common-module.html#simple_bisection
PyDSTool.Generator.baseclasses.nearest_2n_indices	PyDSTool.common-module.html#nearest_2n_indices
PyDSTool.Generator.baseclasses.HAVE_PSYCO	PyDSTool.Generator.baseclasses-module.html#HAVE_PSYCO
PyDSTool.Generator.baseclasses.loadObjects	PyDSTool.utils-module.html#loadObjects
PyDSTool.Generator.baseclasses.findApproxPeriod	PyDSTool.Trajectory%27-module.html#findApproxPeriod
PyDSTool.Generator.baseclasses.makeZeroCrossEvent	PyDSTool.Events-module.html#makeZeroCrossEvent
PyDSTool.Generator.baseclasses.sortedDictItems	PyDSTool.common-module.html#sortedDictItems
PyDSTool.Generator.baseclasses.verify_pos	PyDSTool.common-module.html#verify_pos
PyDSTool.Generator.baseclasses.exportPointset	PyDSTool.Points-module.html#exportPointset
PyDSTool.Generator.baseclasses.make_RHS_wrap	PyDSTool.utils-module.html#make_RHS_wrap
PyDSTool.Generator.baseclasses.findClosestArray	PyDSTool.utils-module.html#findClosestArray
PyDSTool.Generator.baseclasses.makeMultilinearRegrFn	PyDSTool.common-module.html#makeMultilinearRegrFn
PyDSTool.Generator.baseclasses._num_name2equivtypes	PyDSTool.Generator.baseclasses-module.html#_num_name2equivtypes
PyDSTool.Generator.baseclasses.linearInterp	PyDSTool.common-module.html#linearInterp
PyDSTool.Generator.baseclasses.remain	PyDSTool.common-module.html#remain
PyDSTool.Generator.baseclasses._all_numpy_float	PyDSTool.Generator.baseclasses-module.html#_all_numpy_float
PyDSTool.Generator.baseclasses.compareBaseClass	PyDSTool.common-module.html#compareBaseClass
PyDSTool.Generator.baseclasses._num_equivtype	PyDSTool.Generator.baseclasses-module.html#_num_equivtype
PyDSTool.Generator.baseclasses.isparameterized	PyDSTool.Points-module.html#isparameterized
PyDSTool.Generator.baseclasses.compareList	PyDSTool.utils-module.html#compareList
PyDSTool.Generator.baseclasses.sortedDictKeys	PyDSTool.common-module.html#sortedDictKeys
PyDSTool.Generator.baseclasses.arrayToPointset	PyDSTool.Points-module.html#arrayToPointset
PyDSTool.Generator.baseclasses._num_types	PyDSTool.Generator.baseclasses-module.html#_num_types
PyDSTool.Generator.baseclasses.makeNonParameterized	PyDSTool.Points-module.html#makeNonParameterized
PyDSTool.Generator.baseclasses.array_bounds_check	PyDSTool.common-module.html#array_bounds_check
PyDSTool.Generator.baseclasses.make_Jac_wrap	PyDSTool.utils-module.html#make_Jac_wrap
PyDSTool.Generator.baseclasses._pollInputs	PyDSTool.Generator.baseclasses-module.html#_pollInputs
PyDSTool.Generator.baseclasses.resolveClashingAuxFnPars	PyDSTool.FuncSpec%27-module.html#resolveClashingAuxFnPars
PyDSTool.Generator.baseclasses.concatStrDict	PyDSTool.common-module.html#concatStrDict
PyDSTool.Generator.baseclasses._num_maxmin	PyDSTool.Generator.baseclasses-module.html#_num_maxmin
PyDSTool.Generator.baseclasses.copyVarDict	PyDSTool.common-module.html#copyVarDict
PyDSTool.Generator.baseclasses.numeric_to_vars	PyDSTool.Variable%27-module.html#numeric_to_vars
PyDSTool.Generator.baseclasses.simplifyMatrixRepr	PyDSTool.common-module.html#simplifyMatrixRepr
PyDSTool.Generator.baseclasses.filteredDict	PyDSTool.common-module.html#filteredDict
PyDSTool.Generator.baseclasses.arraymax	PyDSTool.common-module.html#arraymax
PyDSTool.Generator.baseclasses.idfn	PyDSTool.common-module.html#idfn
PyDSTool.Generator.baseclasses.verify_nonneg	PyDSTool.common-module.html#verify_nonneg
PyDSTool.Generator.baseclasses.e	PyDSTool.Generator.baseclasses-module.html#e
PyDSTool.Generator.baseclasses.convert_ptlabel_events	PyDSTool.Trajectory%27-module.html#convert_ptlabel_events
PyDSTool.Generator.baseclasses.ensureStrArgDict	PyDSTool.Symbolic-module.html#ensureStrArgDict
PyDSTool.Generator.baseclasses._int_types	PyDSTool.Generator.baseclasses-module.html#_int_types
PyDSTool.Generator.baseclasses.pointset_to_vars	PyDSTool.Variable%27-module.html#pointset_to_vars
PyDSTool.Generator.baseclasses.issingleton	PyDSTool.Interval%27-module.html#issingleton
PyDSTool.Generator.baseclasses.n_sigdigs_str	PyDSTool.common-module.html#n_sigdigs_str
PyDSTool.Generator.baseclasses._all_numpy_complex	PyDSTool.Generator.baseclasses-module.html#_all_numpy_complex
PyDSTool.Generator.messagecodes	PyDSTool.Generator.messagecodes-module.html
PyDSTool.Generator.messagecodes.W_BISECTLIMIT	PyDSTool.Generator.messagecodes-module.html#W_BISECTLIMIT
PyDSTool.Generator.messagecodes.warnmessages	PyDSTool.Generator.messagecodes-module.html#warnmessages
PyDSTool.Generator.messagecodes.W_NONTERMEVENT	PyDSTool.Generator.messagecodes-module.html#W_NONTERMEVENT
PyDSTool.Generator.messagecodes.errmessages	PyDSTool.Generator.messagecodes-module.html#errmessages
PyDSTool.Generator.messagecodes.warnfields	PyDSTool.Generator.messagecodes-module.html#warnfields
PyDSTool.Generator.messagecodes.E_COMPUTFAIL	PyDSTool.Generator.messagecodes-module.html#E_COMPUTFAIL
PyDSTool.Generator.messagecodes.W_TERMSTATEBD	PyDSTool.Generator.messagecodes-module.html#W_TERMSTATEBD
PyDSTool.Generator.messagecodes.W_NONTERMSTATEBD	PyDSTool.Generator.messagecodes-module.html#W_NONTERMSTATEBD
PyDSTool.Generator.messagecodes.W_TERMEVENT	PyDSTool.Generator.messagecodes-module.html#W_TERMEVENT
PyDSTool.Generator.messagecodes.E_NONUNIQUETERM	PyDSTool.Generator.messagecodes-module.html#E_NONUNIQUETERM
PyDSTool.Generator.messagecodes.errorfields	PyDSTool.Generator.messagecodes-module.html#errorfields
PyDSTool.Generator.messagecodes.W_UNCERTVAL	PyDSTool.Generator.messagecodes-module.html#W_UNCERTVAL
PyDSTool.Interval'	PyDSTool.Interval%27-module.html
PyDSTool.Interval'._real_types	PyDSTool.Interval%27-module.html#_real_types
PyDSTool.Interval'.re_number	PyDSTool.Interval%27-module.html#re_number
PyDSTool.Interval'._num_equivtype	PyDSTool.Interval%27-module.html#_num_equivtype
PyDSTool.Interval'.MIN_EXP	PyDSTool.Interval%27-module.html#MIN_EXP
PyDSTool.Interval'._pytypefromtype	PyDSTool.Interval%27-module.html#_pytypefromtype
PyDSTool.Interval'._all_float	PyDSTool.Interval%27-module.html#_all_float
PyDSTool.Interval'._1DimplicitSolveMethods	PyDSTool.Interval%27-module.html#_1DimplicitSolveMethods
PyDSTool.Interval'.isinterval	PyDSTool.Interval%27-module.html#isinterval
PyDSTool.Interval'.API	PyDSTool.Interval%27-module.html#API
PyDSTool.Interval'.isfinite	PyDSTool.Interval%27-module.html#isfinite
PyDSTool.Interval'.sign	PyDSTool.Interval%27-module.html#sign
PyDSTool.Interval'._all_complex	PyDSTool.Interval%27-module.html#_all_complex
PyDSTool.Interval'._num_name2equivtypes	PyDSTool.Interval%27-module.html#_num_name2equivtypes
PyDSTool.Interval'.isnan	PyDSTool.Interval%27-module.html#isnan
PyDSTool.Interval'._num_name2type	PyDSTool.Interval%27-module.html#_num_name2type
PyDSTool.Interval'._complex_types	PyDSTool.Interval%27-module.html#_complex_types
PyDSTool.Interval'.Continuous	PyDSTool.Interval%27-module.html#Continuous
PyDSTool.Interval'._num_type2name	PyDSTool.Interval%27-module.html#_num_type2name
PyDSTool.Interval'.contained	PyDSTool.Interval%27-module.html#contained
PyDSTool.Interval'.null_predicate	PyDSTool.Interval%27-module.html#null_predicate
PyDSTool.Interval'._all_int	PyDSTool.Interval%27-module.html#_all_int
PyDSTool.Interval'._all_numpy_int	PyDSTool.Interval%27-module.html#_all_numpy_int
PyDSTool.Interval'.Discrete	PyDSTool.Interval%27-module.html#Discrete
PyDSTool.Interval'.targetLangs	PyDSTool.Interval%27-module.html#targetLangs
PyDSTool.Interval'.c	PyDSTool.Interval%27-module.html#c
PyDSTool.Interval'.notcontained	PyDSTool.Interval%27-module.html#notcontained
PyDSTool.Interval'._float_types	PyDSTool.Interval%27-module.html#_float_types
PyDSTool.Interval'._seq_types	PyDSTool.Interval%27-module.html#_seq_types
PyDSTool.Interval'._implicitSolveMethods	PyDSTool.Interval%27-module.html#_implicitSolveMethods
PyDSTool.Interval'.issingleton	PyDSTool.Interval%27-module.html#issingleton
PyDSTool.Interval'.uncertain	PyDSTool.Interval%27-module.html#uncertain
PyDSTool.Interval'.n	PyDSTool.Interval%27-module.html#n
PyDSTool.Interval'._all_numpy_float	PyDSTool.Interval%27-module.html#_all_numpy_float
PyDSTool.Interval'.Inf	PyDSTool.Interval%27-module.html#Inf
PyDSTool.Interval'._num_types	PyDSTool.Interval%27-module.html#_num_types
PyDSTool.Interval'.NaN	PyDSTool.Interval%27-module.html#NaN
PyDSTool.Interval'.LargestInt32	PyDSTool.Interval%27-module.html#LargestInt32
PyDSTool.Interval'._num_maxmin	PyDSTool.Interval%27-module.html#_num_maxmin
PyDSTool.Interval'.isinf	PyDSTool.Interval%27-module.html#isinf
PyDSTool.Interval'._int_types	PyDSTool.Interval%27-module.html#_int_types
PyDSTool.Interval'.u	PyDSTool.Interval%27-module.html#u
PyDSTool.Interval'._all_numpy_complex	PyDSTool.Interval%27-module.html#_all_numpy_complex
PyDSTool.MProject	PyDSTool.MProject-module.html
PyDSTool.MProject.process_raw_residual	PyDSTool.MProject-module.html#process_raw_residual
PyDSTool.MProject._classes	PyDSTool.MProject-module.html#_classes
PyDSTool.MProject.extract_from_model	PyDSTool.MProject-module.html#extract_from_model
PyDSTool.MProject._functions	PyDSTool.MProject-module.html#_functions
PyDSTool.Model	PyDSTool.Model-module.html
PyDSTool.Model.export_pointset_to_CSV	PyDSTool.Points-module.html#export_pointset_to_CSV
PyDSTool.Model.importPointset	PyDSTool.Points-module.html#importPointset
PyDSTool.Model._implicitSolveMethods	PyDSTool.Model-module.html#_implicitSolveMethods
PyDSTool.Model.isMultiRef	PyDSTool.Symbolic-module.html#isMultiRef
PyDSTool.Model.isparameterized	PyDSTool.Points-module.html#isparameterized
PyDSTool.Model._num_maxmin	PyDSTool.Model-module.html#_num_maxmin
PyDSTool.Model._all_numpy_complex	PyDSTool.Model-module.html#_all_numpy_complex
PyDSTool.Model.findTrajInitiator	PyDSTool.Model-module.html#findTrajInitiator
PyDSTool.Model._all_float	PyDSTool.Model-module.html#_all_float
PyDSTool.Model._1DimplicitSolveMethods	PyDSTool.Model-module.html#_1DimplicitSolveMethods
PyDSTool.Model._all_complex	PyDSTool.Model-module.html#_all_complex
PyDSTool.Model._num_name2type	PyDSTool.Model-module.html#_num_name2type
PyDSTool.Model.comparePointCoords	PyDSTool.Points-module.html#comparePointCoords
PyDSTool.Model.getAuxVars	PyDSTool.Model-module.html#getAuxVars
PyDSTool.Model._float_types	PyDSTool.Model-module.html#_float_types
PyDSTool.Model.mapNames	PyDSTool.parseUtils-module.html#mapNames
PyDSTool.Model._num_name2equivtypes	PyDSTool.Model-module.html#_num_name2equivtypes
PyDSTool.Model.arrayToPointset	PyDSTool.Points-module.html#arrayToPointset
PyDSTool.Model.mergePointsets	PyDSTool.Points-module.html#mergePointsets
PyDSTool.Model._pytypefromtype	PyDSTool.Model-module.html#_pytypefromtype
PyDSTool.Model.padPointset	PyDSTool.Points-module.html#padPointset
PyDSTool.Model._all_int	PyDSTool.Model-module.html#_all_int
PyDSTool.Model._all_numpy_int	PyDSTool.Model-module.html#_all_numpy_int
PyDSTool.Model.pointsToPointset	PyDSTool.Points-module.html#pointsToPointset
PyDSTool.Model._all_numpy_float	PyDSTool.Model-module.html#_all_numpy_float
PyDSTool.Model._int_types	PyDSTool.Model-module.html#_int_types
PyDSTool.Model._real_types	PyDSTool.Model-module.html#_real_types
PyDSTool.Model._num_equivtype	PyDSTool.Model-module.html#_num_equivtype
PyDSTool.Model.isHierarchicalName	PyDSTool.parseUtils-module.html#isHierarchicalName
PyDSTool.Model._complex_types	PyDSTool.Model-module.html#_complex_types
PyDSTool.Model._num_type2name	PyDSTool.Model-module.html#_num_type2name
PyDSTool.Model._seq_types	PyDSTool.Model-module.html#_seq_types
PyDSTool.Model.exportPointset	PyDSTool.Points-module.html#exportPointset
PyDSTool.Model.info	PyDSTool.ModelSpec%27.ModelSpec-class.html#info
PyDSTool.Model._num_types	PyDSTool.Model-module.html#_num_types
PyDSTool.Model.makeNonParameterized	PyDSTool.Points-module.html#makeNonParameterized
PyDSTool.ModelConstructor'	PyDSTool.ModelConstructor%27-module.html
PyDSTool.ModelConstructor'._real_types	PyDSTool.ModelConstructor%27-module.html#_real_types
PyDSTool.ModelConstructor'._num_equivtype	PyDSTool.ModelConstructor%27-module.html#_num_equivtype
PyDSTool.ModelConstructor'._pytypefromtype	PyDSTool.ModelConstructor%27-module.html#_pytypefromtype
PyDSTool.ModelConstructor'._all_float	PyDSTool.ModelConstructor%27-module.html#_all_float
PyDSTool.ModelConstructor'.API	PyDSTool.ModelConstructor%27-module.html#API
PyDSTool.ModelConstructor'.isfinite	PyDSTool.ModelConstructor%27-module.html#isfinite
PyDSTool.ModelConstructor'.makeModelInfo	PyDSTool.ModelConstructor%27-module.html#makeModelInfo
PyDSTool.ModelConstructor'._all_complex	PyDSTool.ModelConstructor%27-module.html#_all_complex
PyDSTool.ModelConstructor'._num_name2equivtypes	PyDSTool.ModelConstructor%27-module.html#_num_name2equivtypes
PyDSTool.ModelConstructor'._num_name2type	PyDSTool.ModelConstructor%27-module.html#_num_name2type
PyDSTool.ModelConstructor'._complex_types	PyDSTool.ModelConstructor%27-module.html#_complex_types
PyDSTool.ModelConstructor'.Continuous	PyDSTool.ModelConstructor%27-module.html#Continuous
PyDSTool.ModelConstructor'._num_type2name	PyDSTool.ModelConstructor%27-module.html#_num_type2name
PyDSTool.ModelConstructor'.null_predicate	PyDSTool.ModelConstructor%27-module.html#null_predicate
PyDSTool.ModelConstructor'._all_int	PyDSTool.ModelConstructor%27-module.html#_all_int
PyDSTool.ModelConstructor'._all_numpy_int	PyDSTool.ModelConstructor%27-module.html#_all_numpy_int
PyDSTool.ModelConstructor'.Discrete	PyDSTool.ModelConstructor%27-module.html#Discrete
PyDSTool.ModelConstructor'.targetLangs	PyDSTool.ModelConstructor%27-module.html#targetLangs
PyDSTool.ModelConstructor'.Inf	PyDSTool.ModelConstructor%27-module.html#Inf
PyDSTool.ModelConstructor'._float_types	PyDSTool.ModelConstructor%27-module.html#_float_types
PyDSTool.ModelConstructor'._seq_types	PyDSTool.ModelConstructor%27-module.html#_seq_types
PyDSTool.ModelConstructor'.mathNameMap	PyDSTool.ModelConstructor%27-module.html#mathNameMap
PyDSTool.ModelConstructor'._all_numpy_float	PyDSTool.ModelConstructor%27-module.html#_all_numpy_float
PyDSTool.ModelConstructor'.embed	PyDSTool.ModelConstructor%27-module.html#embed
PyDSTool.ModelConstructor'.processReused	PyDSTool.ModelConstructor%27-module.html#processReused
PyDSTool.ModelConstructor'._num_types	PyDSTool.ModelConstructor%27-module.html#_num_types
PyDSTool.ModelConstructor'.NaN	PyDSTool.ModelConstructor%27-module.html#NaN
PyDSTool.ModelConstructor'.LargestInt32	PyDSTool.ModelConstructor%27-module.html#LargestInt32
PyDSTool.ModelConstructor'.makeModelInfoEntry	PyDSTool.ModelConstructor%27-module.html#makeModelInfoEntry
PyDSTool.ModelConstructor'._num_maxmin	PyDSTool.ModelConstructor%27-module.html#_num_maxmin
PyDSTool.ModelConstructor'.validateTransitionName	PyDSTool.ModelConstructor%27-module.html#validateTransitionName
PyDSTool.ModelConstructor'.NAMESEP	PyDSTool.ModelConstructor%27-module.html#NAMESEP
PyDSTool.ModelConstructor'._int_types	PyDSTool.ModelConstructor%27-module.html#_int_types
PyDSTool.ModelConstructor'.makeEvMapping	PyDSTool.ModelConstructor%27-module.html#makeEvMapping
PyDSTool.ModelConstructor'._all_numpy_complex	PyDSTool.ModelConstructor%27-module.html#_all_numpy_complex
PyDSTool.ModelSpec'	PyDSTool.ModelSpec%27-module.html
PyDSTool.ModelSpec'.nameResolver	PyDSTool.ModelSpec%27-module.html#nameResolver
PyDSTool.ModelSpec'._real_types	PyDSTool.ModelSpec%27-module.html#_real_types
PyDSTool.ModelSpec'.Gammavariate	PyDSTool.ModelSpec%27-module.html#Gammavariate
PyDSTool.ModelSpec'.builtin_auxnames	PyDSTool.ModelSpec%27-module.html#builtin_auxnames
PyDSTool.ModelSpec'.Frexp	PyDSTool.ModelSpec%27-module.html#Frexp
PyDSTool.ModelSpec'.protected_scipynames	PyDSTool.ModelSpec%27-module.html#protected_scipynames
PyDSTool.ModelSpec'.Ceil	PyDSTool.ModelSpec%27-module.html#Ceil
PyDSTool.ModelSpec'.Setstate	PyDSTool.ModelSpec%27-module.html#Setstate
PyDSTool.ModelSpec'.Lognormvariate	PyDSTool.ModelSpec%27-module.html#Lognormvariate
PyDSTool.ModelSpec'.Systemrandom	PyDSTool.ModelSpec%27-module.html#Systemrandom
PyDSTool.ModelSpec'.targetLangs	PyDSTool.ModelSpec%27-module.html#targetLangs
PyDSTool.ModelSpec'.inverseMathNameMap	PyDSTool.ModelSpec%27-module.html#inverseMathNameMap
PyDSTool.ModelSpec'.Gauss	PyDSTool.ModelSpec%27-module.html#Gauss
PyDSTool.ModelSpec'.Sinh	PyDSTool.ModelSpec%27-module.html#Sinh
PyDSTool.ModelSpec'.mod	PyDSTool.ModelSpec%27-module.html#mod
PyDSTool.ModelSpec'._num_equivtype	PyDSTool.ModelSpec%27-module.html#_num_equivtype
PyDSTool.ModelSpec'.name_chars_RE	PyDSTool.ModelSpec%27-module.html#name_chars_RE
PyDSTool.ModelSpec'.Radians	PyDSTool.ModelSpec%27-module.html#Radians
PyDSTool.ModelSpec'.ONES	PyDSTool.ModelSpec%27-module.html#ONES
PyDSTool.ModelSpec'._pytypefromtype	PyDSTool.ModelSpec%27-module.html#_pytypefromtype
PyDSTool.ModelSpec'.builtinFnSigInfo	PyDSTool.ModelSpec%27-module.html#builtinFnSigInfo
PyDSTool.ModelSpec'._all_float	PyDSTool.ModelSpec%27-module.html#_all_float
PyDSTool.ModelSpec'._indentstr	PyDSTool.ModelSpec%27-module.html#_indentstr
PyDSTool.ModelSpec'._functions	PyDSTool.ModelSpec%27-module.html#_functions
PyDSTool.ModelSpec'.searchModelSpec	PyDSTool.ModelSpec%27-module.html#searchModelSpec
PyDSTool.ModelSpec'.API	PyDSTool.ModelSpec%27-module.html#API
PyDSTool.ModelSpec'.matchSubName	PyDSTool.ModelSpec%27-module.html#matchSubName
PyDSTool.ModelSpec'.Tan	PyDSTool.ModelSpec%27-module.html#Tan
PyDSTool.ModelSpec'.isfinite	PyDSTool.ModelSpec%27-module.html#isfinite
PyDSTool.ModelSpec'.Random	PyDSTool.ModelSpec%27-module.html#Random
PyDSTool.ModelSpec'.Randint	PyDSTool.ModelSpec%27-module.html#Randint
PyDSTool.ModelSpec'.Vonmisesvariate	PyDSTool.ModelSpec%27-module.html#Vonmisesvariate
PyDSTool.ModelSpec'.Sum	PyDSTool.ModelSpec%27-module.html#Sum
PyDSTool.ModelSpec'.Wichmannhill	PyDSTool.ModelSpec%27-module.html#Wichmannhill
PyDSTool.ModelSpec'.Pi	PyDSTool.ModelSpec%27-module.html#Pi
PyDSTool.ModelSpec'.Log10	PyDSTool.ModelSpec%27-module.html#Log10
PyDSTool.ModelSpec'._all_complex	PyDSTool.ModelSpec%27-module.html#_all_complex
PyDSTool.ModelSpec'._num_name2type	PyDSTool.ModelSpec%27-module.html#_num_name2type
PyDSTool.ModelSpec'._complex_types	PyDSTool.ModelSpec%27-module.html#_complex_types
PyDSTool.ModelSpec'.Continuous	PyDSTool.ModelSpec%27-module.html#Continuous
PyDSTool.ModelSpec'._num_type2name	PyDSTool.ModelSpec%27-module.html#_num_type2name
PyDSTool.ModelSpec'.Choice	PyDSTool.ModelSpec%27-module.html#Choice
PyDSTool.ModelSpec'.resolveMacroTargets	PyDSTool.ModelSpec%27-module.html#resolveMacroTargets
PyDSTool.ModelSpec'.Hypot	PyDSTool.ModelSpec%27-module.html#Hypot
PyDSTool.ModelSpec'.null_predicate	PyDSTool.ModelSpec%27-module.html#null_predicate
PyDSTool.ModelSpec'._objects	PyDSTool.ModelSpec%27-module.html#_objects
PyDSTool.ModelSpec'._all_int	PyDSTool.ModelSpec%27-module.html#_all_int
PyDSTool.ModelSpec'._all_numpy_int	PyDSTool.ModelSpec%27-module.html#_all_numpy_int
PyDSTool.ModelSpec'._classes	PyDSTool.ModelSpec%27-module.html#_classes
PyDSTool.ModelSpec'.syms	PyDSTool.ModelSpec%27-module.html#syms
PyDSTool.ModelSpec'.Atan2	PyDSTool.ModelSpec%27-module.html#Atan2
PyDSTool.ModelSpec'.processMacro	PyDSTool.ModelSpec%27-module.html#processMacro
PyDSTool.ModelSpec'.Exp	PyDSTool.ModelSpec%27-module.html#Exp
PyDSTool.ModelSpec'.Paretovariate	PyDSTool.ModelSpec%27-module.html#Paretovariate
PyDSTool.ModelSpec'.Shuffle	PyDSTool.ModelSpec%27-module.html#Shuffle
PyDSTool.ModelSpec'.Atan	PyDSTool.ModelSpec%27-module.html#Atan
PyDSTool.ModelSpec'.Discrete	PyDSTool.ModelSpec%27-module.html#Discrete
PyDSTool.ModelSpec'.num_chars	PyDSTool.ModelSpec%27-module.html#num_chars
PyDSTool.ModelSpec'._all_numpy_float	PyDSTool.ModelSpec%27-module.html#_all_numpy_float
PyDSTool.ModelSpec'.Ldexp	PyDSTool.ModelSpec%27-module.html#Ldexp
PyDSTool.ModelSpec'.Seed	PyDSTool.ModelSpec%27-module.html#Seed
PyDSTool.ModelSpec'.Weibullvariate	PyDSTool.ModelSpec%27-module.html#Weibullvariate
PyDSTool.ModelSpec'._float_types	PyDSTool.ModelSpec%27-module.html#_float_types
PyDSTool.ModelSpec'.Asin	PyDSTool.ModelSpec%27-module.html#Asin
PyDSTool.ModelSpec'.protected_macronames	PyDSTool.ModelSpec%27-module.html#protected_macronames
PyDSTool.ModelSpec'.Log	PyDSTool.ModelSpec%27-module.html#Log
PyDSTool.ModelSpec'.Fabs	PyDSTool.ModelSpec%27-module.html#Fabs
PyDSTool.ModelSpec'.Sqrt	PyDSTool.ModelSpec%27-module.html#Sqrt
PyDSTool.ModelSpec'._seq_types	PyDSTool.ModelSpec%27-module.html#_seq_types
PyDSTool.ModelSpec'._implicitSolveMethods	PyDSTool.ModelSpec%27-module.html#_implicitSolveMethods
PyDSTool.ModelSpec'.Degrees	PyDSTool.ModelSpec%27-module.html#Degrees
PyDSTool.ModelSpec'.mathNameMap	PyDSTool.ModelSpec%27-module.html#mathNameMap
PyDSTool.ModelSpec'.Getrandbits	PyDSTool.ModelSpec%27-module.html#Getrandbits
PyDSTool.ModelSpec'.Min	PyDSTool.ModelSpec%27-module.html#Min
PyDSTool.ModelSpec'.allmathnames_symbolic	PyDSTool.ModelSpec%27-module.html#allmathnames_symbolic
PyDSTool.ModelSpec'.Jumpahead	PyDSTool.ModelSpec%27-module.html#Jumpahead
PyDSTool.ModelSpec'.protected_mathnames	PyDSTool.ModelSpec%27-module.html#protected_mathnames
PyDSTool.ModelSpec'.Acos	PyDSTool.ModelSpec%27-module.html#Acos
PyDSTool.ModelSpec'.Uniform	PyDSTool.ModelSpec%27-module.html#Uniform
PyDSTool.ModelSpec'.accrueCompTypes	PyDSTool.ModelSpec%27-module.html#accrueCompTypes
PyDSTool.ModelSpec'.allCompTypes	PyDSTool.ModelSpec%27-module.html#allCompTypes
PyDSTool.ModelSpec'.Betavariate	PyDSTool.ModelSpec%27-module.html#Betavariate
PyDSTool.ModelSpec'._num_name2equivtypes	PyDSTool.ModelSpec%27-module.html#_num_name2equivtypes
PyDSTool.ModelSpec'.Expovariate	PyDSTool.ModelSpec%27-module.html#Expovariate
PyDSTool.ModelSpec'.Inf	PyDSTool.ModelSpec%27-module.html#Inf
PyDSTool.ModelSpec'.protected_auxnamesDB	PyDSTool.ModelSpec%27-module.html#protected_auxnamesDB
PyDSTool.ModelSpec'.protected_specialfns	PyDSTool.ModelSpec%27-module.html#protected_specialfns
PyDSTool.ModelSpec'.Floor	PyDSTool.ModelSpec%27-module.html#Floor
PyDSTool.ModelSpec'.specTypes	PyDSTool.ModelSpec%27-module.html#specTypes
PyDSTool.ModelSpec'.Abs	PyDSTool.ModelSpec%27-module.html#Abs
PyDSTool.ModelSpec'.allmathnames	PyDSTool.ModelSpec%27-module.html#allmathnames
PyDSTool.ModelSpec'.Sin	PyDSTool.ModelSpec%27-module.html#Sin
PyDSTool.ModelSpec'.protected_allnames	PyDSTool.ModelSpec%27-module.html#protected_allnames
PyDSTool.ModelSpec'._1DimplicitSolveMethods	PyDSTool.ModelSpec%27-module.html#_1DimplicitSolveMethods
PyDSTool.ModelSpec'.Max	PyDSTool.ModelSpec%27-module.html#Max
PyDSTool.ModelSpec'.NaN	PyDSTool.ModelSpec%27-module.html#NaN
PyDSTool.ModelSpec'._num_types	PyDSTool.ModelSpec%27-module.html#_num_types
PyDSTool.ModelSpec'.protected_randomnames	PyDSTool.ModelSpec%27-module.html#protected_randomnames
PyDSTool.ModelSpec'.LargestInt32	PyDSTool.ModelSpec%27-module.html#LargestInt32
PyDSTool.ModelSpec'.pi	PyDSTool.ModelSpec%27-module.html#pi
PyDSTool.ModelSpec'._num_maxmin	PyDSTool.ModelSpec%27-module.html#_num_maxmin
PyDSTool.ModelSpec'.Cos	PyDSTool.ModelSpec%27-module.html#Cos
PyDSTool.ModelSpec'.Getstate	PyDSTool.ModelSpec%27-module.html#Getstate
PyDSTool.ModelSpec'.E	PyDSTool.ModelSpec%27-module.html#E
PyDSTool.ModelSpec'.Tanh	PyDSTool.ModelSpec%27-module.html#Tanh
PyDSTool.ModelSpec'.ZEROS	PyDSTool.ModelSpec%27-module.html#ZEROS
PyDSTool.ModelSpec'.Fmod	PyDSTool.ModelSpec%27-module.html#Fmod
PyDSTool.ModelSpec'.e	PyDSTool.ModelSpec%27-module.html#e
PyDSTool.ModelSpec'.Randrange	PyDSTool.ModelSpec%27-module.html#Randrange
PyDSTool.ModelSpec'.NAMESEP	PyDSTool.ModelSpec%27-module.html#NAMESEP
PyDSTool.ModelSpec'.Pow	PyDSTool.ModelSpec%27-module.html#Pow
PyDSTool.ModelSpec'._int_types	PyDSTool.ModelSpec%27-module.html#_int_types
PyDSTool.ModelSpec'.Normalvariate	PyDSTool.ModelSpec%27-module.html#Normalvariate
PyDSTool.ModelSpec'.Cosh	PyDSTool.ModelSpec%27-module.html#Cosh
PyDSTool.ModelSpec'.Sample	PyDSTool.ModelSpec%27-module.html#Sample
PyDSTool.ModelSpec'.Modf	PyDSTool.ModelSpec%27-module.html#Modf
PyDSTool.ModelSpec'._all_numpy_complex	PyDSTool.ModelSpec%27-module.html#_all_numpy_complex
PyDSTool.Points	PyDSTool.Points-module.html
PyDSTool.Points.padPointset	PyDSTool.Points-module.html#padPointset
PyDSTool.Points._real_types	PyDSTool.Points-module.html#_real_types
PyDSTool.Points.isincreasing	PyDSTool.common-module.html#isincreasing
PyDSTool.Points.cartesianProduct	PyDSTool.utils-module.html#cartesianProduct
PyDSTool.Points.find	PyDSTool.utils-module.html#find
PyDSTool.Points.verify_intbool	PyDSTool.common-module.html#verify_intbool
PyDSTool.Points.object2str	PyDSTool.common-module.html#object2str
PyDSTool.Points.mergePointsets	PyDSTool.Points-module.html#mergePointsets
PyDSTool.Points._num_equivtype	PyDSTool.Points-module.html#_num_equivtype
PyDSTool.Points.verify_values	PyDSTool.common-module.html#verify_values
PyDSTool.Points.timestamp	PyDSTool.common-module.html#timestamp
PyDSTool.Points.listid	PyDSTool.common-module.html#listid
PyDSTool.Points.makeArrayIxMap	PyDSTool.common-module.html#makeArrayIxMap
PyDSTool.Points._pytypefromtype	PyDSTool.Points-module.html#_pytypefromtype
PyDSTool.Points.makeDataDict	PyDSTool.utils-module.html#makeDataDict
PyDSTool.Points._all_float	PyDSTool.Points-module.html#_all_float
PyDSTool.Points.findClosestPointIndex	PyDSTool.utils-module.html#findClosestPointIndex
PyDSTool.Points.sortedDictLists	PyDSTool.common-module.html#sortedDictLists
PyDSTool.Points._1DimplicitSolveMethods	PyDSTool.Points-module.html#_1DimplicitSolveMethods
PyDSTool.Points.sortedDictValues	PyDSTool.common-module.html#sortedDictValues
PyDSTool.Points.makeMfileFunction	PyDSTool.utils-module.html#makeMfileFunction
PyDSTool.Points.makeUniqueFn	PyDSTool.common-module.html#makeUniqueFn
PyDSTool.Points.getSuperClasses	PyDSTool.common-module.html#getSuperClasses
PyDSTool.Points.makeImplicitFunc	PyDSTool.utils-module.html#makeImplicitFunc
PyDSTool.Points.ismonotonic	PyDSTool.common-module.html#ismonotonic
PyDSTool.Points.invertMap	PyDSTool.common-module.html#invertMap
PyDSTool.Points.compareClassAndBases	PyDSTool.common-module.html#compareClassAndBases
PyDSTool.Points.compareNumTypes	PyDSTool.common-module.html#compareNumTypes
PyDSTool.Points._all_complex	PyDSTool.Points-module.html#_all_complex
PyDSTool.Points.diff2	PyDSTool.common-module.html#diff2
PyDSTool.Points._num_name2equivtypes	PyDSTool.Points-module.html#_num_name2equivtypes
PyDSTool.Points._num_name2type	PyDSTool.Points-module.html#_num_name2type
PyDSTool.Points._complex_types	PyDSTool.Points-module.html#_complex_types
PyDSTool.Points._num_type2name	PyDSTool.Points-module.html#_num_type2name
PyDSTool.Points.ensurefloat	PyDSTool.common-module.html#ensurefloat
PyDSTool.Points.noneFn	PyDSTool.common-module.html#noneFn
PyDSTool.Points.smooth_pts	PyDSTool.common-module.html#smooth_pts
PyDSTool.Points.intersect	PyDSTool.common-module.html#intersect
PyDSTool.Points.saveObjects	PyDSTool.utils-module.html#saveObjects
PyDSTool.Points.importPointset	PyDSTool.Points-module.html#importPointset
PyDSTool.Points.export_pointset_to_CSV	PyDSTool.Points-module.html#export_pointset_to_CSV
PyDSTool.Points.insertInOrder	PyDSTool.common-module.html#insertInOrder
PyDSTool.Points._all_int	PyDSTool.Points-module.html#_all_int
PyDSTool.Points._all_numpy_int	PyDSTool.Points-module.html#_all_numpy_int
PyDSTool.Points.comparePointCoords	PyDSTool.Points-module.html#comparePointCoords
PyDSTool.Points.extent	PyDSTool.common-module.html#extent
PyDSTool.Points.union	PyDSTool.utils-module.html#union
PyDSTool.Points.get_opt	PyDSTool.common-module.html#get_opt
PyDSTool.Points.pointsToPointset	PyDSTool.Points-module.html#pointsToPointset
PyDSTool.Points._float_types	PyDSTool.Points-module.html#_float_types
PyDSTool.Points.isUniqueSeq	PyDSTool.common-module.html#isUniqueSeq
PyDSTool.Points._seq_types	PyDSTool.Points-module.html#_seq_types
PyDSTool.Points._implicitSolveMethods	PyDSTool.Points-module.html#_implicitSolveMethods
PyDSTool.Points.diff	PyDSTool.common-module.html#diff
PyDSTool.Points._pretty_print_label	PyDSTool.Points-module.html#_pretty_print_label
PyDSTool.Points.mapNames	PyDSTool.parseUtils-module.html#mapNames
PyDSTool.Points.uniquePoints	PyDSTool.common-module.html#uniquePoints
PyDSTool.Points.make_poly_interpolated_curve	PyDSTool.common-module.html#make_poly_interpolated_curve
PyDSTool.Points.makeSeqUnique	PyDSTool.common-module.html#makeSeqUnique
PyDSTool.Points.orderEventData	PyDSTool.utils-module.html#orderEventData
PyDSTool.Points.simple_bisection	PyDSTool.common-module.html#simple_bisection
PyDSTool.Points.nearest_2n_indices	PyDSTool.common-module.html#nearest_2n_indices
PyDSTool.Points.loadObjects	PyDSTool.utils-module.html#loadObjects
PyDSTool.Points.point_keys	PyDSTool.Points-module.html#point_keys
PyDSTool.Points.sortedDictItems	PyDSTool.common-module.html#sortedDictItems
PyDSTool.Points.exportPointset	PyDSTool.Points-module.html#exportPointset
PyDSTool.Points.info	PyDSTool.utils-module.html#info
PyDSTool.Points.make_RHS_wrap	PyDSTool.utils-module.html#make_RHS_wrap
PyDSTool.Points.findClosestArray	PyDSTool.utils-module.html#findClosestArray
PyDSTool.Points.makeMultilinearRegrFn	PyDSTool.common-module.html#makeMultilinearRegrFn
PyDSTool.Points.className	PyDSTool.common-module.html#className
PyDSTool.Points.linearInterp	PyDSTool.common-module.html#linearInterp
PyDSTool.Points.remain	PyDSTool.common-module.html#remain
PyDSTool.Points._all_numpy_float	PyDSTool.Points-module.html#_all_numpy_float
PyDSTool.Points.compareBaseClass	PyDSTool.common-module.html#compareBaseClass
PyDSTool.Points.isparameterized	PyDSTool.Points-module.html#isparameterized
PyDSTool.Points.compareList	PyDSTool.utils-module.html#compareList
PyDSTool.Points.verify_pos	PyDSTool.common-module.html#verify_pos
PyDSTool.Points.sortedDictKeys	PyDSTool.common-module.html#sortedDictKeys
PyDSTool.Points.arrayToPointset	PyDSTool.Points-module.html#arrayToPointset
PyDSTool.Points._num_types	PyDSTool.Points-module.html#_num_types
PyDSTool.Points.makeNonParameterized	PyDSTool.Points-module.html#makeNonParameterized
PyDSTool.Points.array_bounds_check	PyDSTool.common-module.html#array_bounds_check
PyDSTool.Points.make_Jac_wrap	PyDSTool.utils-module.html#make_Jac_wrap
PyDSTool.Points.concatStrDict	PyDSTool.common-module.html#concatStrDict
PyDSTool.Points._num_maxmin	PyDSTool.Points-module.html#_num_maxmin
PyDSTool.Points.copyVarDict	PyDSTool.common-module.html#copyVarDict
PyDSTool.Points.simplifyMatrixRepr	PyDSTool.common-module.html#simplifyMatrixRepr
PyDSTool.Points.filteredDict	PyDSTool.common-module.html#filteredDict
PyDSTool.Points.arraymax	PyDSTool.common-module.html#arraymax
PyDSTool.Points.idfn	PyDSTool.common-module.html#idfn
PyDSTool.Points.verify_nonneg	PyDSTool.common-module.html#verify_nonneg
PyDSTool.Points._int_types	PyDSTool.Points-module.html#_int_types
PyDSTool.Points.n_sigdigs_str	PyDSTool.common-module.html#n_sigdigs_str
PyDSTool.Points._all_numpy_complex	PyDSTool.Points-module.html#_all_numpy_complex
PyDSTool.PyCont	PyDSTool.PyCont-module.html
PyDSTool.PyCont.BifPoint	PyDSTool.PyCont.BifPoint-module.html
PyDSTool.PyCont.BifPoint.isnotzero	PyDSTool.PyCont.misc-module.html#isnotzero
PyDSTool.PyCont.BifPoint.bialttoeig	PyDSTool.PyCont.misc-module.html#bialttoeig
PyDSTool.PyCont.BifPoint.getFlowMaps	PyDSTool.PyCont.misc-module.html#getFlowMaps
PyDSTool.PyCont.BifPoint.hess	PyDSTool.PyCont.misc-module.html#hess
PyDSTool.PyCont.BifPoint.bilinearform	PyDSTool.PyCont.misc-module.html#bilinearform
PyDSTool.PyCont.BifPoint.hess3	PyDSTool.PyCont.misc-module.html#hess3
PyDSTool.PyCont.BifPoint.jac	PyDSTool.PyCont.misc-module.html#jac
PyDSTool.PyCont.BifPoint.unique	PyDSTool.PyCont.misc-module.html#unique
PyDSTool.PyCont.BifPoint.testindij	PyDSTool.PyCont.misc-module.html#testindij
PyDSTool.PyCont.BifPoint.getLeftEvecs	PyDSTool.PyCont.misc-module.html#getLeftEvecs
PyDSTool.PyCont.BifPoint.getFlowJac	PyDSTool.PyCont.misc-module.html#getFlowJac
PyDSTool.PyCont.BifPoint.firstlyapunov	PyDSTool.PyCont.misc-module.html#firstlyapunov
PyDSTool.PyCont.BifPoint.trilinearform	PyDSTool.PyCont.misc-module.html#trilinearform
PyDSTool.PyCont.BifPoint.monotone	PyDSTool.PyCont.misc-module.html#monotone
PyDSTool.PyCont.BifPoint._classes	PyDSTool.PyCont.BifPoint-module.html#_classes
PyDSTool.PyCont.BifPoint.tocoords	PyDSTool.PyCont.misc-module.html#tocoords
PyDSTool.PyCont.BifPoint.CheckHopf	PyDSTool.PyCont.misc-module.html#CheckHopf
PyDSTool.PyCont.BifPoint.wedge	PyDSTool.PyCont.misc-module.html#wedge
PyDSTool.PyCont.BifPoint.indtoij	PyDSTool.PyCont.misc-module.html#indtoij
PyDSTool.PyCont.BifPoint.todict	PyDSTool.PyCont.misc-module.html#todict
PyDSTool.PyCont.BifPoint.ijtoind	PyDSTool.PyCont.misc-module.html#ijtoind
PyDSTool.PyCont.BifPoint.iszero	PyDSTool.PyCont.misc-module.html#iszero
PyDSTool.PyCont.BifPoint.partition	PyDSTool.PyCont.misc-module.html#partition
PyDSTool.PyCont.BifPoint.invwedge	PyDSTool.PyCont.misc-module.html#invwedge
PyDSTool.PyCont.ContClass'	PyDSTool.PyCont.ContClass%27-module.html
PyDSTool.PyCont.ContClass'.lognormal	PyDSTool.PyCont.ContClass%27-module.html#lognormal
PyDSTool.PyCont.ContClass'.curve_args_list	PyDSTool.PyCont.ContClass%27-module.html#curve_args_list
PyDSTool.PyCont.ContClass'.FLOATING_POINT_SUPPORT	PyDSTool.PyCont.ContClass%27-module.html#FLOATING_POINT_SUPPORT
PyDSTool.PyCont.ContClass'.tanh	PyDSTool.PyCont.ContClass%27-module.html#tanh
PyDSTool.PyCont.ContClass'.random_integers	PyDSTool.PyCont.ContClass%27-module.html#random_integers
PyDSTool.PyCont.ContClass'.fmod	PyDSTool.PyCont.ContClass%27-module.html#fmod
PyDSTool.PyCont.ContClass'.True_	PyDSTool.PyCont.ContClass%27-module.html#True_
PyDSTool.PyCont.ContClass'.cosh	PyDSTool.PyCont.ContClass%27-module.html#cosh
PyDSTool.PyCont.ContClass'.FPE_OVERFLOW	PyDSTool.PyCont.ContClass%27-module.html#FPE_OVERFLOW
PyDSTool.PyCont.ContClass'.index_exp	PyDSTool.PyCont.ContClass%27-module.html#index_exp
PyDSTool.PyCont.ContClass'.logseries	PyDSTool.PyCont.ContClass%27-module.html#logseries
PyDSTool.PyCont.ContClass'.ERR_WARN	PyDSTool.PyCont.ContClass%27-module.html#ERR_WARN
PyDSTool.PyCont.ContClass'.uniform	PyDSTool.PyCont.ContClass%27-module.html#uniform
PyDSTool.PyCont.ContClass'.absolute	PyDSTool.PyCont.ContClass%27-module.html#absolute
PyDSTool.PyCont.ContClass'.gumbel	PyDSTool.PyCont.ContClass%27-module.html#gumbel
PyDSTool.PyCont.ContClass'.fmax	PyDSTool.PyCont.ContClass%27-module.html#fmax
PyDSTool.PyCont.ContClass'.copysign	PyDSTool.PyCont.ContClass%27-module.html#copysign
PyDSTool.PyCont.ContClass'.zipf	PyDSTool.PyCont.ContClass%27-module.html#zipf
PyDSTool.PyCont.ContClass'.sinh	PyDSTool.PyCont.ContClass%27-module.html#sinh
PyDSTool.PyCont.ContClass'.randn	PyDSTool.PyCont.ContClass%27-module.html#randn
PyDSTool.PyCont.ContClass'.Inf	PyDSTool.PyCont.ContClass%27-module.html#Inf
PyDSTool.PyCont.ContClass'.trunc	PyDSTool.PyCont.ContClass%27-module.html#trunc
PyDSTool.PyCont.ContClass'.MO	PyDSTool.PyCont.ContClass%27-module.html#MO
PyDSTool.PyCont.ContClass'.poisson	PyDSTool.PyCont.ContClass%27-module.html#poisson
PyDSTool.PyCont.ContClass'.less_equal	PyDSTool.PyCont.ContClass%27-module.html#less_equal
PyDSTool.PyCont.ContClass'.BUFSIZE	PyDSTool.PyCont.ContClass%27-module.html#BUFSIZE
PyDSTool.PyCont.ContClass'.FR	PyDSTool.PyCont.ContClass%27-module.html#FR
PyDSTool.PyCont.ContClass'.shuffle	PyDSTool.PyCont.ContClass%27-module.html#shuffle
PyDSTool.PyCont.ContClass'.divide	PyDSTool.PyCont.ContClass%27-module.html#divide
PyDSTool.PyCont.ContClass'.bitwise_and	PyDSTool.PyCont.ContClass%27-module.html#bitwise_and
PyDSTool.PyCont.ContClass'.deg2rad	PyDSTool.PyCont.ContClass%27-module.html#deg2rad
PyDSTool.PyCont.ContClass'.standard_gamma	PyDSTool.PyCont.ContClass%27-module.html#standard_gamma
PyDSTool.PyCont.ContClass'.MAXDIMS	PyDSTool.PyCont.ContClass%27-module.html#MAXDIMS
PyDSTool.PyCont.ContClass'.YEARLY	PyDSTool.PyCont.ContClass%27-module.html#YEARLY
PyDSTool.PyCont.ContClass'.DAILY	PyDSTool.PyCont.ContClass%27-module.html#DAILY
PyDSTool.PyCont.ContClass'.sample	PyDSTool.PyCont.ContClass%27-module.html#sample
PyDSTool.PyCont.ContClass'.f	PyDSTool.PyCont.ContClass%27-module.html#f
PyDSTool.PyCont.ContClass'.true_divide	PyDSTool.PyCont.ContClass%27-module.html#true_divide
PyDSTool.PyCont.ContClass'.SU	PyDSTool.PyCont.ContClass%27-module.html#SU
PyDSTool.PyCont.ContClass'.SA	PyDSTool.PyCont.ContClass%27-module.html#SA
PyDSTool.PyCont.ContClass'.infty	PyDSTool.PyCont.ContClass%27-module.html#infty
PyDSTool.PyCont.ContClass'.logical_or	PyDSTool.PyCont.ContClass%27-module.html#logical_or
PyDSTool.PyCont.ContClass'.minimum	PyDSTool.PyCont.ContClass%27-module.html#minimum
PyDSTool.PyCont.ContClass'.WRAP	PyDSTool.PyCont.ContClass%27-module.html#WRAP
PyDSTool.PyCont.ContClass'.tan	PyDSTool.PyCont.ContClass%27-module.html#tan
PyDSTool.PyCont.ContClass'.s_	PyDSTool.PyCont.ContClass%27-module.html#s_
PyDSTool.PyCont.ContClass'.left_shift	PyDSTool.PyCont.ContClass%27-module.html#left_shift
PyDSTool.PyCont.ContClass'.wald	PyDSTool.PyCont.ContClass%27-module.html#wald
PyDSTool.PyCont.ContClass'.ones_like	PyDSTool.PyCont.ContClass%27-module.html#ones_like
PyDSTool.PyCont.ContClass'.rand	PyDSTool.PyCont.ContClass%27-module.html#rand
PyDSTool.PyCont.ContClass'.MONTHLY	PyDSTool.PyCont.ContClass%27-module.html#MONTHLY
PyDSTool.PyCont.ContClass'.rcParamsDefault	PyDSTool.PyCont.ContClass%27-module.html#rcParamsDefault
PyDSTool.PyCont.ContClass'.degrees	PyDSTool.PyCont.ContClass%27-module.html#degrees
PyDSTool.PyCont.ContClass'.rint	PyDSTool.PyCont.ContClass%27-module.html#rint
PyDSTool.PyCont.ContClass'.FPE_INVALID	PyDSTool.PyCont.ContClass%27-module.html#FPE_INVALID
PyDSTool.PyCont.ContClass'.SECONDLY	PyDSTool.PyCont.ContClass%27-module.html#SECONDLY
PyDSTool.PyCont.ContClass'.logaddexp2	PyDSTool.PyCont.ContClass%27-module.html#logaddexp2
PyDSTool.PyCont.ContClass'.greater	PyDSTool.PyCont.ContClass%27-module.html#greater
PyDSTool.PyCont.ContClass'.PZERO	PyDSTool.PyCont.ContClass%27-module.html#PZERO
PyDSTool.PyCont.ContClass'.radians	PyDSTool.PyCont.ContClass%27-module.html#radians
PyDSTool.PyCont.ContClass'.sin	PyDSTool.PyCont.ContClass%27-module.html#sin
PyDSTool.PyCont.ContClass'.ogrid	PyDSTool.PyCont.ContClass%27-module.html#ogrid
PyDSTool.PyCont.ContClass'.hypergeometric	PyDSTool.PyCont.ContClass%27-module.html#hypergeometric
PyDSTool.PyCont.ContClass'.spacing	PyDSTool.PyCont.ContClass%27-module.html#spacing
PyDSTool.PyCont.ContClass'.ERR_RAISE	PyDSTool.PyCont.ContClass%27-module.html#ERR_RAISE
PyDSTool.PyCont.ContClass'.standard_t	PyDSTool.PyCont.ContClass%27-module.html#standard_t
PyDSTool.PyCont.ContClass'.remainder	PyDSTool.PyCont.ContClass%27-module.html#remainder
PyDSTool.PyCont.ContClass'.expm1	PyDSTool.PyCont.ContClass%27-module.html#expm1
PyDSTool.PyCont.ContClass'.newaxis	PyDSTool.PyCont.ContClass%27-module.html#newaxis
PyDSTool.PyCont.ContClass'.arccos	PyDSTool.PyCont.ContClass%27-module.html#arccos
PyDSTool.PyCont.ContClass'.ranf	PyDSTool.PyCont.ContClass%27-module.html#ranf
PyDSTool.PyCont.ContClass'._pydstool_path	PyDSTool.PyCont.ContClass%27-module.html#_pydstool_path
PyDSTool.PyCont.ContClass'.arctan2	PyDSTool.PyCont.ContClass%27-module.html#arctan2
PyDSTool.PyCont.ContClass'.little_endian	PyDSTool.PyCont.ContClass%27-module.html#little_endian
PyDSTool.PyCont.ContClass'.ldexp	PyDSTool.PyCont.ContClass%27-module.html#ldexp
PyDSTool.PyCont.ContClass'.logical_xor	PyDSTool.PyCont.ContClass%27-module.html#logical_xor
PyDSTool.PyCont.ContClass'.reciprocal	PyDSTool.PyCont.ContClass%27-module.html#reciprocal
PyDSTool.PyCont.ContClass'.exp2	PyDSTool.PyCont.ContClass%27-module.html#exp2
PyDSTool.PyCont.ContClass'.logaddexp	PyDSTool.PyCont.ContClass%27-module.html#logaddexp
PyDSTool.PyCont.ContClass'.False_	PyDSTool.PyCont.ContClass%27-module.html#False_
PyDSTool.PyCont.ContClass'.square	PyDSTool.PyCont.ContClass%27-module.html#square
PyDSTool.PyCont.ContClass'.arctanh	PyDSTool.PyCont.ContClass%27-module.html#arctanh
PyDSTool.PyCont.ContClass'.typecodes	PyDSTool.PyCont.ContClass%27-module.html#typecodes
PyDSTool.PyCont.ContClass'.sctypes	PyDSTool.PyCont.ContClass%27-module.html#sctypes
PyDSTool.PyCont.ContClass'.not_equal	PyDSTool.PyCont.ContClass%27-module.html#not_equal
PyDSTool.PyCont.ContClass'.greater_equal	PyDSTool.PyCont.ContClass%27-module.html#greater_equal
PyDSTool.PyCont.ContClass'.typeNA	PyDSTool.PyCont.ContClass%27-module.html#typeNA
PyDSTool.PyCont.ContClass'.seed	PyDSTool.PyCont.ContClass%27-module.html#seed
PyDSTool.PyCont.ContClass'.conjugate	PyDSTool.PyCont.ContClass%27-module.html#conjugate
PyDSTool.PyCont.ContClass'.randint	PyDSTool.PyCont.ContClass%27-module.html#randint
PyDSTool.PyCont.ContClass'.rout	PyDSTool.PyCont.ContClass%27-module.html#rout
PyDSTool.PyCont.ContClass'.ERR_LOG	PyDSTool.PyCont.ContClass%27-module.html#ERR_LOG
PyDSTool.PyCont.ContClass'.right_shift	PyDSTool.PyCont.ContClass%27-module.html#right_shift
PyDSTool.PyCont.ContClass'.set_state	PyDSTool.PyCont.ContClass%27-module.html#set_state
PyDSTool.PyCont.ContClass'.beta	PyDSTool.PyCont.ContClass%27-module.html#beta
PyDSTool.PyCont.ContClass'.multiply	PyDSTool.PyCont.ContClass%27-module.html#multiply
PyDSTool.PyCont.ContClass'.logical_not	PyDSTool.PyCont.ContClass%27-module.html#logical_not
PyDSTool.PyCont.ContClass'.nan	PyDSTool.PyCont.ContClass%27-module.html#nan
PyDSTool.PyCont.ContClass'.nbytes	PyDSTool.PyCont.ContClass%27-module.html#nbytes
PyDSTool.PyCont.ContClass'.exp	PyDSTool.PyCont.ContClass%27-module.html#exp
PyDSTool.PyCont.ContClass'.WE	PyDSTool.PyCont.ContClass%27-module.html#WE
PyDSTool.PyCont.ContClass'.rayleigh	PyDSTool.PyCont.ContClass%27-module.html#rayleigh
PyDSTool.PyCont.ContClass'.random	PyDSTool.PyCont.ContClass%27-module.html#random
PyDSTool.PyCont.ContClass'.FPE_UNDERFLOW	PyDSTool.PyCont.ContClass%27-module.html#FPE_UNDERFLOW
PyDSTool.PyCont.ContClass'.frexp	PyDSTool.PyCont.ContClass%27-module.html#frexp
PyDSTool.PyCont.ContClass'.SHIFT_OVERFLOW	PyDSTool.PyCont.ContClass%27-module.html#SHIFT_OVERFLOW
PyDSTool.PyCont.ContClass'.standard_exponential	PyDSTool.PyCont.ContClass%27-module.html#standard_exponential
PyDSTool.PyCont.ContClass'.rerr	PyDSTool.PyCont.ContClass%27-module.html#rerr
PyDSTool.PyCont.ContClass'.NZERO	PyDSTool.PyCont.ContClass%27-module.html#NZERO
PyDSTool.PyCont.ContClass'.ceil	PyDSTool.PyCont.ContClass%27-module.html#ceil
PyDSTool.PyCont.ContClass'.isnan	PyDSTool.PyCont.ContClass%27-module.html#isnan
PyDSTool.PyCont.ContClass'.bytes	PyDSTool.PyCont.ContClass%27-module.html#bytes
PyDSTool.PyCont.ContClass'.logistic	PyDSTool.PyCont.ContClass%27-module.html#logistic
PyDSTool.PyCont.ContClass'.weibull	PyDSTool.PyCont.ContClass%27-module.html#weibull
PyDSTool.PyCont.ContClass'.isfinite	PyDSTool.PyCont.ContClass%27-module.html#isfinite
PyDSTool.PyCont.ContClass'.SHIFT_UNDERFLOW	PyDSTool.PyCont.ContClass%27-module.html#SHIFT_UNDERFLOW
PyDSTool.PyCont.ContClass'.maximum	PyDSTool.PyCont.ContClass%27-module.html#maximum
PyDSTool.PyCont.ContClass'.rad2deg	PyDSTool.PyCont.ContClass%27-module.html#rad2deg
PyDSTool.PyCont.ContClass'.sctypeDict	PyDSTool.PyCont.ContClass%27-module.html#sctypeDict
PyDSTool.PyCont.ContClass'.NINF	PyDSTool.PyCont.ContClass%27-module.html#NINF
PyDSTool.PyCont.ContClass'.geometric	PyDSTool.PyCont.ContClass%27-module.html#geometric
PyDSTool.PyCont.ContClass'.ERR_DEFAULT2	PyDSTool.PyCont.ContClass%27-module.html#ERR_DEFAULT2
PyDSTool.PyCont.ContClass'.WEEKLY	PyDSTool.PyCont.ContClass%27-module.html#WEEKLY
PyDSTool.PyCont.ContClass'.cos	PyDSTool.PyCont.ContClass%27-module.html#cos
PyDSTool.PyCont.ContClass'.log1p	PyDSTool.PyCont.ContClass%27-module.html#log1p
PyDSTool.PyCont.ContClass'.equal	PyDSTool.PyCont.ContClass%27-module.html#equal
PyDSTool.PyCont.ContClass'.bitwise_or	PyDSTool.PyCont.ContClass%27-module.html#bitwise_or
PyDSTool.PyCont.ContClass'.auto_list	PyDSTool.PyCont.ContClass%27-module.html#auto_list
PyDSTool.PyCont.ContClass'.invert	PyDSTool.PyCont.ContClass%27-module.html#invert
PyDSTool.PyCont.ContClass'.add	PyDSTool.PyCont.ContClass%27-module.html#add
PyDSTool.PyCont.ContClass'.SHIFT_INVALID	PyDSTool.PyCont.ContClass%27-module.html#SHIFT_INVALID
PyDSTool.PyCont.ContClass'.c_	PyDSTool.PyCont.ContClass%27-module.html#c_
PyDSTool.PyCont.ContClass'.pi	PyDSTool.PyCont.ContClass%27-module.html#pi
PyDSTool.PyCont.ContClass'.arcsin	PyDSTool.PyCont.ContClass%27-module.html#arcsin
PyDSTool.PyCont.ContClass'.sctypeNA	PyDSTool.PyCont.ContClass%27-module.html#sctypeNA
PyDSTool.PyCont.ContClass'.SHIFT_DIVIDEBYZERO	PyDSTool.PyCont.ContClass%27-module.html#SHIFT_DIVIDEBYZERO
PyDSTool.PyCont.ContClass'.ERR_PRINT	PyDSTool.PyCont.ContClass%27-module.html#ERR_PRINT
PyDSTool.PyCont.ContClass'.negative_binomial	PyDSTool.PyCont.ContClass%27-module.html#negative_binomial
PyDSTool.PyCont.ContClass'.exponential	PyDSTool.PyCont.ContClass%27-module.html#exponential
PyDSTool.PyCont.ContClass'.cast	PyDSTool.PyCont.ContClass%27-module.html#cast
PyDSTool.PyCont.ContClass'.mgrid	PyDSTool.PyCont.ContClass%27-module.html#mgrid
PyDSTool.PyCont.ContClass'.vonmises	PyDSTool.PyCont.ContClass%27-module.html#vonmises
PyDSTool.PyCont.ContClass'.signbit	PyDSTool.PyCont.ContClass%27-module.html#signbit
PyDSTool.PyCont.ContClass'.chisquare	PyDSTool.PyCont.ContClass%27-module.html#chisquare
PyDSTool.PyCont.ContClass'.conj	PyDSTool.PyCont.ContClass%27-module.html#conj
PyDSTool.PyCont.ContClass'.inf	PyDSTool.PyCont.ContClass%27-module.html#inf
PyDSTool.PyCont.ContClass'.distutil_destination	PyDSTool.PyCont.ContClass%27-module.html#distutil_destination
PyDSTool.PyCont.ContClass'.bitwise_xor	PyDSTool.PyCont.ContClass%27-module.html#bitwise_xor
PyDSTool.PyCont.ContClass'.fabs	PyDSTool.PyCont.ContClass%27-module.html#fabs
PyDSTool.PyCont.ContClass'.NaN	PyDSTool.PyCont.ContClass%27-module.html#NaN
PyDSTool.PyCont.ContClass'.sqrt	PyDSTool.PyCont.ContClass%27-module.html#sqrt
PyDSTool.PyCont.ContClass'.floor_divide	PyDSTool.PyCont.ContClass%27-module.html#floor_divide
PyDSTool.PyCont.ContClass'.nextafter	PyDSTool.PyCont.ContClass%27-module.html#nextafter
PyDSTool.PyCont.ContClass'.permutation	PyDSTool.PyCont.ContClass%27-module.html#permutation
PyDSTool.PyCont.ContClass'.power	PyDSTool.PyCont.ContClass%27-module.html#power
PyDSTool.PyCont.ContClass'.floor	PyDSTool.PyCont.ContClass%27-module.html#floor
PyDSTool.PyCont.ContClass'.PINF	PyDSTool.PyCont.ContClass%27-module.html#PINF
PyDSTool.PyCont.ContClass'.rcParams	PyDSTool.PyCont.ContClass%27-module.html#rcParams
PyDSTool.PyCont.ContClass'.less	PyDSTool.PyCont.ContClass%27-module.html#less
PyDSTool.PyCont.ContClass'.ERR_CALL	PyDSTool.PyCont.ContClass%27-module.html#ERR_CALL
PyDSTool.PyCont.ContClass'.UFUNC_BUFSIZE_DEFAULT	PyDSTool.PyCont.ContClass%27-module.html#UFUNC_BUFSIZE_DEFAULT
PyDSTool.PyCont.ContClass'.NAN	PyDSTool.PyCont.ContClass%27-module.html#NAN
PyDSTool.PyCont.ContClass'.typeDict	PyDSTool.PyCont.ContClass%27-module.html#typeDict
PyDSTool.PyCont.ContClass'.RAISE	PyDSTool.PyCont.ContClass%27-module.html#RAISE
PyDSTool.PyCont.ContClass'.standard_normal	PyDSTool.PyCont.ContClass%27-module.html#standard_normal
PyDSTool.PyCont.ContClass'.UFUNC_PYVALS_NAME	PyDSTool.PyCont.ContClass%27-module.html#UFUNC_PYVALS_NAME
PyDSTool.PyCont.ContClass'.multinomial	PyDSTool.PyCont.ContClass%27-module.html#multinomial
PyDSTool.PyCont.ContClass'.get_state	PyDSTool.PyCont.ContClass%27-module.html#get_state
PyDSTool.PyCont.ContClass'.mod	PyDSTool.PyCont.ContClass%27-module.html#mod
PyDSTool.PyCont.ContClass'.bitwise_not	PyDSTool.PyCont.ContClass%27-module.html#bitwise_not
PyDSTool.PyCont.ContClass'.sign	PyDSTool.PyCont.ContClass%27-module.html#sign
PyDSTool.PyCont.ContClass'.hypot	PyDSTool.PyCont.ContClass%27-module.html#hypot
PyDSTool.PyCont.ContClass'.logical_and	PyDSTool.PyCont.ContClass%27-module.html#logical_and
PyDSTool.PyCont.ContClass'.MINUTELY	PyDSTool.PyCont.ContClass%27-module.html#MINUTELY
PyDSTool.PyCont.ContClass'.normal	PyDSTool.PyCont.ContClass%27-module.html#normal
PyDSTool.PyCont.ContClass'._classes	PyDSTool.PyCont.ContClass%27-module.html#_classes
PyDSTool.PyCont.ContClass'.binomial	PyDSTool.PyCont.ContClass%27-module.html#binomial
PyDSTool.PyCont.ContClass'.FPE_DIVIDEBYZERO	PyDSTool.PyCont.ContClass%27-module.html#FPE_DIVIDEBYZERO
PyDSTool.PyCont.ContClass'.subtract	PyDSTool.PyCont.ContClass%27-module.html#subtract
PyDSTool.PyCont.ContClass'.multivariate_normal	PyDSTool.PyCont.ContClass%27-module.html#multivariate_normal
PyDSTool.PyCont.ContClass'.fmin	PyDSTool.PyCont.ContClass%27-module.html#fmin
PyDSTool.PyCont.ContClass'.gamma	PyDSTool.PyCont.ContClass%27-module.html#gamma
PyDSTool.PyCont.ContClass'.arcsinh	PyDSTool.PyCont.ContClass%27-module.html#arcsinh
PyDSTool.PyCont.ContClass'.CLIP	PyDSTool.PyCont.ContClass%27-module.html#CLIP
PyDSTool.PyCont.ContClass'.negative	PyDSTool.PyCont.ContClass%27-module.html#negative
PyDSTool.PyCont.ContClass'.standard_cauchy	PyDSTool.PyCont.ContClass%27-module.html#standard_cauchy
PyDSTool.PyCont.ContClass'.HOURLY	PyDSTool.PyCont.ContClass%27-module.html#HOURLY
PyDSTool.PyCont.ContClass'.Infinity	PyDSTool.PyCont.ContClass%27-module.html#Infinity
PyDSTool.PyCont.ContClass'.log	PyDSTool.PyCont.ContClass%27-module.html#log
PyDSTool.PyCont.ContClass'.log10	PyDSTool.PyCont.ContClass%27-module.html#log10
PyDSTool.PyCont.ContClass'.r_	PyDSTool.PyCont.ContClass%27-module.html#r_
PyDSTool.PyCont.ContClass'.triangular	PyDSTool.PyCont.ContClass%27-module.html#triangular
PyDSTool.PyCont.ContClass'.noncentral_chisquare	PyDSTool.PyCont.ContClass%27-module.html#noncentral_chisquare
PyDSTool.PyCont.ContClass'.arccosh	PyDSTool.PyCont.ContClass%27-module.html#arccosh
PyDSTool.PyCont.ContClass'.laplace	PyDSTool.PyCont.ContClass%27-module.html#laplace
PyDSTool.PyCont.ContClass'._constants	PyDSTool.PyCont.ContClass%27-module.html#_constants
PyDSTool.PyCont.ContClass'.random_sample	PyDSTool.PyCont.ContClass%27-module.html#random_sample
PyDSTool.PyCont.ContClass'.ScalarType	PyDSTool.PyCont.ContClass%27-module.html#ScalarType
PyDSTool.PyCont.ContClass'.noncentral_f	PyDSTool.PyCont.ContClass%27-module.html#noncentral_f
PyDSTool.PyCont.ContClass'.pareto	PyDSTool.PyCont.ContClass%27-module.html#pareto
PyDSTool.PyCont.ContClass'.TU	PyDSTool.PyCont.ContClass%27-module.html#TU
PyDSTool.PyCont.ContClass'.ERR_IGNORE	PyDSTool.PyCont.ContClass%27-module.html#ERR_IGNORE
PyDSTool.PyCont.ContClass'.modf	PyDSTool.PyCont.ContClass%27-module.html#modf
PyDSTool.PyCont.ContClass'.arctan	PyDSTool.PyCont.ContClass%27-module.html#arctan
PyDSTool.PyCont.ContClass'.ERR_DEFAULT	PyDSTool.PyCont.ContClass%27-module.html#ERR_DEFAULT
PyDSTool.PyCont.ContClass'.TH	PyDSTool.PyCont.ContClass%27-module.html#TH
PyDSTool.PyCont.ContClass'.ALLOW_THREADS	PyDSTool.PyCont.ContClass%27-module.html#ALLOW_THREADS
PyDSTool.PyCont.ContClass'.isinf	PyDSTool.PyCont.ContClass%27-module.html#isinf
PyDSTool.PyCont.ContClass'.e	PyDSTool.PyCont.ContClass%27-module.html#e
PyDSTool.PyCont.ContClass'.curve_list	PyDSTool.PyCont.ContClass%27-module.html#curve_list
PyDSTool.PyCont.ContClass'.colorbar_doc	PyDSTool.PyCont.ContClass%27-module.html#colorbar_doc
PyDSTool.PyCont.Continuation	PyDSTool.PyCont.Continuation-module.html
PyDSTool.PyCont.Continuation.fold_bif_points	PyDSTool.PyCont.Continuation-module.html#fold_bif_points
PyDSTool.PyCont.Continuation.isnotzero	PyDSTool.PyCont.misc-module.html#isnotzero
PyDSTool.PyCont.Continuation.bialttoeig	PyDSTool.PyCont.misc-module.html#bialttoeig
PyDSTool.PyCont.Continuation.getFlowMaps	PyDSTool.PyCont.misc-module.html#getFlowMaps
PyDSTool.PyCont.Continuation.hess	PyDSTool.PyCont.misc-module.html#hess
PyDSTool.PyCont.Continuation.solution_measures	PyDSTool.PyCont.Continuation-module.html#solution_measures
PyDSTool.PyCont.Continuation.bilinearform	PyDSTool.PyCont.misc-module.html#bilinearform
PyDSTool.PyCont.Continuation.cont_bif_points	PyDSTool.PyCont.Continuation-module.html#cont_bif_points
PyDSTool.PyCont.Continuation.bif_curve_colors	PyDSTool.PyCont.Continuation-module.html#bif_curve_colors
PyDSTool.PyCont.Continuation.hess3	PyDSTool.PyCont.misc-module.html#hess3
PyDSTool.PyCont.Continuation.initializeDisplay	PyDSTool.PyCont.Plotting-module.html#initializeDisplay
PyDSTool.PyCont.Continuation.indtoij	PyDSTool.PyCont.misc-module.html#indtoij
PyDSTool.PyCont.Continuation.mod	PyDSTool.PyCont.Continuation-module.html#mod
PyDSTool.PyCont.Continuation.equilibrium_bif_points	PyDSTool.PyCont.Continuation-module.html#equilibrium_bif_points
PyDSTool.PyCont.Continuation.hopf_args_list	PyDSTool.PyCont.Continuation-module.html#hopf_args_list
PyDSTool.PyCont.Continuation.testindij	PyDSTool.PyCont.misc-module.html#testindij
PyDSTool.PyCont.Continuation.random	PyDSTool.PyCont.Continuation-module.html#random
PyDSTool.PyCont.Continuation.getLeftEvecs	PyDSTool.PyCont.misc-module.html#getLeftEvecs
PyDSTool.PyCont.Continuation.all_curve_types	PyDSTool.PyCont.Continuation-module.html#all_curve_types
PyDSTool.PyCont.Continuation.solution_measures_list	PyDSTool.PyCont.Continuation-module.html#solution_measures_list
PyDSTool.PyCont.Continuation.equilibrium_args_list	PyDSTool.PyCont.Continuation-module.html#equilibrium_args_list
PyDSTool.PyCont.Continuation.trilinearform	PyDSTool.PyCont.misc-module.html#trilinearform
PyDSTool.PyCont.Continuation.auto_point_types	PyDSTool.PyCont.Continuation-module.html#auto_point_types
PyDSTool.PyCont.Continuation.r_	PyDSTool.PyCont.Continuation-module.html#r_
PyDSTool.PyCont.Continuation.isfinite	PyDSTool.PyCont.Continuation-module.html#isfinite
PyDSTool.PyCont.Continuation.stab_line_styles	PyDSTool.PyCont.Continuation-module.html#stab_line_styles
PyDSTool.PyCont.Continuation.getFlowJac	PyDSTool.PyCont.misc-module.html#getFlowJac
PyDSTool.PyCont.Continuation.isnan	PyDSTool.PyCont.Continuation-module.html#isnan
PyDSTool.PyCont.Continuation.fixedpoint_args_list	PyDSTool.PyCont.Continuation-module.html#fixedpoint_args_list
PyDSTool.PyCont.Continuation.firstlyapunov	PyDSTool.PyCont.misc-module.html#firstlyapunov
PyDSTool.PyCont.Continuation.hopf_bif_points	PyDSTool.PyCont.Continuation-module.html#hopf_bif_points
PyDSTool.PyCont.Continuation.monotone	PyDSTool.PyCont.misc-module.html#monotone
PyDSTool.PyCont.Continuation._classes	PyDSTool.PyCont.Continuation-module.html#_classes
PyDSTool.PyCont.Continuation.subtract	PyDSTool.PyCont.Continuation-module.html#subtract
PyDSTool.PyCont.Continuation.unique	PyDSTool.PyCont.misc-module.html#unique
PyDSTool.PyCont.Continuation.limitcycle_args_list	PyDSTool.PyCont.Continuation-module.html#limitcycle_args_list
PyDSTool.PyCont.Continuation.sortedDictValues	PyDSTool.common-module.html#sortedDictValues
PyDSTool.PyCont.Continuation.limitcycle_bif_points	PyDSTool.PyCont.Continuation-module.html#limitcycle_bif_points
PyDSTool.PyCont.Continuation.divide	PyDSTool.PyCont.Continuation-module.html#divide
PyDSTool.PyCont.Continuation.all_args_list	PyDSTool.PyCont.Continuation-module.html#all_args_list
PyDSTool.PyCont.Continuation.sign	PyDSTool.PyCont.Continuation-module.html#sign
[truncated: 11,845 more rows]
