# Supplementary material for: Hybrid Models and Biological Model Reduction with PyDSTool
Source: PLoS Comput Biol. 2012 Aug 9;8(8):e1002628. doi: 10.1371/journal.pcbi.1002628 (PMC3415397; doi:10.1371/journal.pcbi.1002628)
Supplement: Text S4 — Complete source code for the PyDSTool package (version 0.88.120504). Includes API documentation and help files linking to web pages. This file is identical to the current public release on Sourceforge.net. (ZIP) [file pcbi.1002628.s004.zip › PyDSTool/html/epydoc.js]

function toggle_private() {
        // Search for any private/public links on this page.  Store
        // their old text in "cmd," so we will know what action to
        // take; and change their text to the opposite action.
        var cmd = "?";
        var elts = document.getElementsByTagName("a");
        for(var i=0; i<elts.length; i++) {
          if (elts[i].className == "privatelink") {
            cmd = elts[i].innerHTML;
            elts[i].innerHTML = ((cmd && cmd.substr(0,4)=="show")?
                                    "hide&nbsp;private":"show&nbsp;private");
          }
        }
        // Update all DIVs containing private objects.
        var elts = document.getElementsByTagName("div");
        for(var i=0; i<elts.length; i++) {
          if (elts[i].className == "private") {
            elts[i].style.display = ((cmd && cmd.substr(0,4)=="hide")?"none":"block");
          }
          else if (elts[i].className == "public") {
            elts[i].style.display = ((cmd && cmd.substr(0,4)=="hide")?"block":"none");
          }
        }
        // Update all table rows containing private objects.  Note, we
        // use "" instead of "block" becaue IE & firefox disagree on what
        // this should be (block vs table-row), and "" just gives the
        // default for both browsers.
        var elts = document.getElementsByTagName("tr");
        for(var i=0; i<elts.length; i++) {
          if (elts[i].className == "private") {
            elts[i].style.display = ((cmd && cmd.substr(0,4)=="hide")?"none":"");
          }
        }
        // Update all list items containing private objects.
        var elts = document.getElementsByTagName("li");
        for(var i=0; i<elts.length; i++) {
          if (elts[i].className == "private") {
            elts[i].style.display = ((cmd && cmd.substr(0,4)=="hide")?
                                        "none":"");
          }
        }
        // Update all list items containing private objects.
        var elts = document.getElementsByTagName("ul");
        for(var i=0; i<elts.length; i++) {
          if (elts[i].className == "private") {
            elts[i].style.display = ((cmd && cmd.substr(0,4)=="hide")?"none":"block");
          }
        }
        // Set a cookie to remember the current option.
        document.cookie = "EpydocPrivate="+cmd;
      }
function show_private() {
        var elts = document.getElementsByTagName("a");
        for(var i=0; i<elts.length; i++) {
          if (elts[i].className == "privatelink") {
            cmd = elts[i].innerHTML;
            if (cmd && cmd.substr(0,4)=="show")
                toggle_private();
          }
        }
      }
function getCookie(name) {
        var dc = document.cookie;
        var prefix = name + "=";
        var begin = dc.indexOf("; " + prefix);
        if (begin == -1) {
          begin = dc.indexOf(prefix);
          if (begin != 0) return null;
        } else
        { begin += 2; }
        var end = document.cookie.indexOf(";", begin);
        if (end == -1)
        { end = dc.length; }
        return unescape(dc.substring(begin + prefix.length, end));
      }
function setFrame(url1, url2) {
          parent.frames[1].location.href = url1;
          parent.frames[2].location.href = url2;
      }
function checkCookie() {
        var cmd=getCookie("EpydocPrivate");
        if (cmd && cmd.substr(0,4)!="show" && location.href.indexOf("#_") < 0)
            toggle_private();
      }
function toggleCallGraph(id) {
        var elt = document.getElementById(id);
        if (elt.style.display == "none")
            elt.style.display = "block";
        else
            elt.style.display = "none";
      }
function expand(id) {
  var elt = document.getElementById(id+"-expanded");
  if (elt) elt.style.display = "block";
  var elt = document.getElementById(id+"-expanded-linenums");
  if (elt) elt.style.display = "block";
  var elt = document.getElementById(id+"-collapsed");
  if (elt) { elt.innerHTML = ""; elt.style.display = "none"; }
  var elt = document.getElementById(id+"-collapsed-linenums");
  if (elt) { elt.innerHTML = ""; elt.style.display = "none"; }
  var elt = document.getElementById(id+"-toggle");
  if (elt) { elt.innerHTML = "-"; }
}

function collapse(id) {
  var elt = document.getElementById(id+"-expanded");
  if (elt) elt.style.display = "none";
  var elt = document.getElementById(id+"-expanded-linenums");
  if (elt) elt.style.display = "none";
  var elt = document.getElementById(id+"-collapsed-linenums");
  if (elt) { elt.innerHTML = "<br />"; elt.style.display="block"; }
  var elt = document.getElementById(id+"-toggle");
  if (elt) { elt.innerHTML = "+"; }
  var elt = document.getElementById(id+"-collapsed");
  if (elt) {
    elt.style.display = "block";
    
    var indent = elt.getAttribute("indent");
    var pad = elt.getAttribute("pad");
    var s = "<tt class='py-lineno'>";
    for (var i=0; i<pad.length; i++) { s += "&nbsp;" }
    s += "</tt>";
    s += "&nbsp;&nbsp;<tt class='py-line'>";
    for (var i=0; i<indent.length; i++) { s += "&nbsp;" }
    s += "<a href='#' onclick='expand(\"" + id;
    s += "\");return false'>...</a></tt><br />";
    elt.innerHTML = s;
  }
}

function toggle(id) {
  elt = document.getElementById(id+"-toggle");
  if (elt.innerHTML == "-")
      collapse(id); 
  else
      expand(id);
  return false;
}

function highlight(id) {
  var elt = document.getElementById(id+"-def");
  if (elt) elt.className = "py-highlight-hdr";
  var elt = document.getElementById(id+"-expanded");
  if (elt) elt.className = "py-highlight";
  var elt = document.getElementById(id+"-collapsed");
  if (elt) elt.className = "py-highlight";
}

function num_lines(s) {
  var n = 1;
  var pos = s.indexOf("\n");
  while ( pos > 0) {
    n += 1;
    pos = s.indexOf("\n", pos+1);
  }
  return n;
}

// Collapse all blocks that mave more than `min_lines` lines.
function collapse_all(min_lines) {
  var elts = document.getElementsByTagName("div");
  for (var i=0; i<elts.length; i++) {
    var elt = elts[i];
    var split = elt.id.indexOf("-");
    if (split > 0)
      if (elt.id.substring(split, elt.id.length) == "-expanded")
        if (num_lines(elt.innerHTML) > min_lines)
          collapse(elt.id.substring(0, split));
  }
}

function expandto(href) {
  var start = href.indexOf("#")+1;
  if (start != 0 && start != href.length) {
    if (href.substring(start, href.length) != "-") {
      collapse_all(4);
      pos = href.indexOf(".", start);
      while (pos != -1) {
        var id = href.substring(start, pos);
        expand(id);
        pos = href.indexOf(".", pos+1);
      }
      var id = href.substring(start, href.length);
      expand(id);
      highlight(id);
    }
  }
}

function kill_doclink(id) {
  var parent = document.getElementById(id);
  parent.removeChild(parent.childNodes.item(0));
}
function auto_kill_doclink(ev) {
  if (!ev) var ev = window.event;
  if (!this.contains(ev.toElement)) {
    var parent = document.getElementById(this.parentID);
    parent.removeChild(parent.childNodes.item(0));
  }
}

function doclink(id, name, targets_id) {
  var elt = document.getElementById(id);

  // If we already opened the box, then destroy it.
  // (This case should never occur, but leave it in just in case.)
  if (elt.childNodes.length > 1) {
    elt.removeChild(elt.childNodes.item(0));
  }
  else {
    // The outer box: relative + inline positioning.
    var box1 = document.createElement("div");
    box1.style.position = "relative";
    box1.style.display = "inline";
    box1.style.top = 0;
    box1.style.left = 0;
  
    // A shadow for fun
    var shadow = document.createElement("div");
    shadow.style.position = "absolute";
    shadow.style.left = "-1.3em";
    shadow.style.top = "-1.3em";
    shadow.style.background = "#404040";
    
    // The inner box: absolute positioning.
    var box2 = document.createElement("div");
    box2.style.position = "relative";
    box2.style.border = "1px solid #a0a0a0";
    box2.style.left = "-.2em";
    box2.style.top = "-.2em";
    box2.style.background = "white";
    box2.style.padding = ".3em .4em .3em .4em";
    box2.style.fontStyle = "normal";
    box2.onmouseout=auto_kill_doclink;
    box2.parentID = id;

    // Get the targets
    var targets_elt = document.getElementById(targets_id);
    var targets = targets_elt.getAttribute("targets");
    var links = "";
    target_list = targets.split(",");
    for (var i=0; i<target_list.length; i++) {
        var target = target_list[i].split("=");
        links += "<li><a href='" + target[1] + 
               "' style='text-decoration:none'>" +
               target[0] + "</a></li>";
    }
  
    // Put it all together.
    elt.insertBefore(box1, elt.childNodes.item(0));
    //box1.appendChild(box2);
    box1.appendChild(shadow);
    shadow.appendChild(box2);
    box2.innerHTML =
        "Which <b>"+name+"</b> do you want to see documentation for?" +
        "<ul style='margin-bottom: 0;'>" +
        links + 
        "<li><a href='#' style='text-decoration:none' " +
        "onclick='kill_doclink(\""+id+"\");return false;'>"+
        "<i>None of the above</i></a></li></ul>";
  }
  return false;
}

function get_anchor() {
          var href = location.href;
          var start = href.indexOf("#")+1;
          if ((start != 0) && (start != href.length))
              return href.substring(start, href.length);
      }
function redirect_url(dottedName) {
          // Scan through each element of the "pages" list, and check
          // if "name" matches with any of them.
          for (var i=0; i<pages.length; i++) {

              // Each page has the form "<pagename>-m" or "<pagename>-c";
              // extract the <pagename> portion & compare it to dottedName.
              var pagename = pages[i].substring(0, pages[i].length-2);
              if (pagename == dottedName.substring(0,pagename.length)) {

                  // We've found a page that matches `dottedName`;
                  // construct its URL, using leftover `dottedName`
                  // content to form an anchor.
                  var pagetype = pages[i].charAt(pages[i].length-1);
                  var url = pagename + ((pagetype=="m")?"-module.html":
                                                        "-class.html");
                  if (dottedName.length > pagename.length)
                      url += "#" + dottedName.substring(pagename.length+1,
                                                        dottedName.length);
                  return url;
              }
          }
      }
